# Supplementary material for: Tetra­kis[μ-N-(2,4,6-trimethyl­phen­yl)acetamidato]-κ4 N:O;κ4 O:N-bis­[(benzo­nitrile-κN)rhodium(II)](Rh—Rh)
Source: Acta Crystallogr Sect E Struct Rep Online. 2012 Jun 13;68(Pt 7):m877. doi: 10.1107/S1600536812024518 (PMC3393156; doi:10.1107/S1600536812024518)
Supplement: Supplementary file 1 [file e-68-0m877-sup1.cif]

##############################################################################
#                                                                            #
# This CIF contains the data in a paper accepted for publication in          #
# Acta Crystallographica Section E. It conforms to the requirements of       #
# Notes for Authors for Acta Crystallographica Section E, and has been       #
# peer reviewed under the auspices of the IUCr Commission on Journals.       #
#                                                                            #
# Full details of the Crystallographic Information File format               #
# are given in the paper "The Crystallographic Information File (CIF):       #
# a New Standard Archive File for Crystallography" by S. R. Hall, F. H.      #
# Allen and I. D. Brown [Acta Cryst. (1991), A47, 655-685].                  #
#                                                                            #
# The current version of the core CIF dictionary is obtainable from          #
# ftp://ftp.iucr.org/pub/cif_core.dic.                                       #
#                                                                            #
# Software is freely available for graphical display of the structure(s)     #
# in this CIF. For information consult the CIF software page                 #
# http://www.iucr.org/resources/cif/software.                                #
#                                                                            #
# This file may be used for bona fide research purposes within the           #
# scientific community so long as proper attribution is given to the journal # 
# article from which it was obtained.                                        #
#                                                                            #
##############################################################################
data_global
_audit_creation_method     'by CrystalStructure 4.0'
_journal_date_recd_electronic     2012-03-02
_journal_date_accepted     2012-05-29
_journal_name_full     'Acta Crystallographica, Section E'
_journal_year     2012
_journal_volume     68
_journal_issue      7
_journal_page_first     em877
_journal_page_last     em877
_journal_paper_category     QM
_journal_paper_doi     10.1107/S1600536812024518
_journal_coeditor_code     QK2033
_publ_contact_author_name     'Cassandra T. Eagle'
_publ_contact_author_address
;
Chemistry Department
East Tennessee State University
PO Box 70695
Johnson City
Tennessee
TN 37614
USA
;
_publ_contact_author_email     'eaglec@etsu.edu'
_publ_contact_author_fax     '423-439-5835'
_publ_contact_author_phone     '423-439-8630'
_publ_section_title
;\
Tetrakis[\m-<i>N</i>-(2,4,6-trimethylphenyl)acetamidato]-\k^4^<i>N</i>:\
<i>O</i>;\k^4^<i>O</i>:<i>N</i>-bis[(benzonitrile-\k<i>N</i>)rhodium(II)]\
(<i>Rh</i>---<i>Rh</i>)
;
loop_
    _publ_author_name
    _publ_author_address
    'Eagle, Cassandra T.'
;
Chemistry Department
East Tennessee State University
PO Box 70695
Johnson City
Tennessee
TN 37614
USA
;
    'Kpogo, Kenneth K.'
;
Chemistry Department
East Tennessee State University
PO Box 70695
Johnson City
Tennessee
TN 37614
USA
;
    'Zink, Landon C.'
;
Chemistry Department
East Tennessee State University
PO Box 70695
Johnson City
Tennessee
TN 37614
USA
;
    'Smith, Albert E.'
;
Chemistry Department
East Tennessee State University
PO Box 70695
Johnson City
Tennessee
TN 37614
USA
;
data_I
_chemical_name_systematic
;
Tetrakis[\m-<i>N</i>-(2,4,6-trimethylphenyl)acetamidato]-
\k^4^<i>N</i>:<i>O</i>;\k^4^<i>O</i>:<i>N</i>-bis[(benzonitrile-
\k<i>N</i>)rhodium(II)](<i>Rh</i>---<i>Rh</i>)
;
_chemical_formula_moiety     'C58 H66 N6 O4 Rh2'
_chemical_formula_sum     'C58 H66 N6 O4 Rh2'
_chemical_formula_iupac     '[Rh2 (C11 H14 N O)4 (C7 H5 N)2]'
_chemical_formula_weight     1117.01
_chemical_melting_point     ?
_symmetry_cell_setting     tetragonal
_symmetry_space_group_name_H-M     'P -4 21 c'
_symmetry_space_group_name_Hall     'P -4 2n'
loop_
    _symmetry_equiv_pos_site_id
    _symmetry_equiv_pos_as_xyz
    1 '+X,+Y,+Z'
    2 '+Y,-X,-Z'
    3 '-X,-Y,+Z'
    4 '-Y,+X,-Z'
    5 '1/2-X,1/2+Y,1/2-Z'
    6 '1/2-Y,1/2-X,1/2+Z'
    7 '1/2+X,1/2-Y,1/2-Z'
    8 '1/2+Y,1/2+X,1/2+Z'
_cell_length_a     10.9928(19)
_cell_length_b     10.9928(19)
_cell_length_c     21.4549(19)
_cell_angle_alpha     90.0000
_cell_angle_beta     90.0000
_cell_angle_gamma     90.0000
_cell_volume     2592.6(7)
_cell_formula_units_Z     2
_cell_measurement_reflns_used     32577
_cell_measurement_theta_min     3.20
_cell_measurement_theta_max     27.70
_cell_measurement_temperature     298
_cell_special_details     ?
_exptl_crystal_description     prism
_exptl_crystal_colour     blue
_exptl_crystal_size_max     0.18
_exptl_crystal_size_mid     0.13
_exptl_crystal_size_min     0.07
_exptl_crystal_density_diffrn     1.431
_exptl_crystal_density_meas     ?
_exptl_crystal_density_method     'not measured'
_exptl_crystal_F_000     1156.00
_exptl_absorpt_coefficient_mu     0.689
_exptl_absorpt_correction_type     multi-scan
_exptl_absorpt_process_details     '(REQAB; Jacobson, 1998)'
_exptl_absorpt_correction_T_min     0.618
_exptl_absorpt_correction_T_max     0.953
_diffrn_ambient_temperature     298
_diffrn_radiation_type     'Mo K\a'
_diffrn_radiation_wavelength     0.71075
_diffrn_radiation_source     'fine-focus sealed tube'
_diffrn_radiation_monochromator     'graphite'
_diffrn_measurement_device_type     'Rigaku XtaLAB mini'
_diffrn_measurement_method     \w
_diffrn_detector_area_resol_mean     6.827
_diffrn_reflns_number     48863
_diffrn_reflns_av_R_equivalents     0.1045
_diffrn_reflns_theta_max     27.5
_diffrn_reflns_theta_full     27.5
_diffrn_measured_fraction_theta_max     0.996
_diffrn_measured_fraction_theta_full     0.996
_diffrn_reflns_limit_h_min     -14
_diffrn_reflns_limit_h_max     14
_diffrn_reflns_limit_k_min     -14
_diffrn_reflns_limit_k_max     14
_diffrn_reflns_limit_l_min     -27
_diffrn_reflns_limit_l_max     27
_diffrn_standards_number     0
_diffrn_standards_interval_count     .
_diffrn_standards_decay_%     ?
_refine_special_details
;
Refinement was performed using all reflections. The weighted <i>R</i>-factor
(<i>wR</i>) and goodness of fit (<i>S</i>) are based on <i>F</i>^2^.
<i>R</i>-factor (gt) are based on <i>F</i>. The threshold expression of
<i>F</i>^2^ > 2.0 \s(<i>F</i>^2^) is used only for calculating <i>R</i>-factor
(gt).
;
_reflns_number_total     2969
_reflns_number_gt     1950
_reflns_threshold_expression     I>2sigma(I)
_refine_ls_structure_factor_coef     Fsqd
_refine_ls_matrix_type     full
_refine_ls_R_factor_all     0.0727
_refine_ls_R_factor_gt     0.0359
_refine_ls_wR_factor_gt     0.0651
_refine_ls_wR_factor_ref     0.0740
_refine_ls_goodness_of_fit_ref     1.033
_refine_ls_restrained_S_all     1.033
_refine_ls_number_reflns     2969
_refine_ls_number_parameters     165
_refine_ls_number_restraints     0
_refine_ls_hydrogen_treatment     constr
_refine_ls_weighting_scheme     calc
_refine_ls_weighting_details
         'calc w=1/[\s^2^(Fo^2^)+(0.0213P)^2^+2.1713P] where P=(Fo^2^+2Fc^2^)/3'
_atom_sites_solution_hydrogens     geom
_atom_sites_solution_primary     direct
_atom_sites_solution_secondary     difmap
_refine_ls_shift/su_max     0.003
_refine_ls_shift/su_mean     0.000
_refine_diff_density_max     0.642
_refine_diff_density_min     -0.705
_refine_ls_extinction_method     none
_refine_ls_extinction_coef     ?
_refine_ls_abs_structure_details     'Flack (1983), 1275 Friedel pairs'
_refine_ls_abs_structure_Flack     -0.03(5)
loop_
    _atom_type_symbol
    _atom_type_description
    _atom_type_scat_dispersion_real
    _atom_type_scat_dispersion_imag
    _atom_type_scat_source
    'C' 'C' 0.003 0.002
;
International Tables for Crystallography
(1992, Vol. C, Tables 4.2.6.8 and 6.1.1.4)
;
    'H' 'H' 0.000 0.000
;
International Tables for Crystallography
(1992, Vol. C, Table 6.1.1.4)
;
    'N' 'N' 0.006 0.003
;
International Tables for Crystallography
(1992, Vol. C, Tables 4.2.6.8 and 6.1.1.4)
;
    'O' 'O' 0.011 0.006
;
International Tables for Crystallography
(1992, Vol. C, Tables 4.2.6.8 and 6.1.1.4)
;
    'Rh' 'Rh' -1.118 0.919
;
International Tables for Crystallography
(1992, Vol. C, Tables 4.2.6.8 and 6.1.1.4)
;
_computing_data_collection     'CrystalClear (Rigaku, 2011)'
_computing_cell_refinement     'CrystalClear (Rigaku, 2011)'
_computing_data_reduction     'CrystalClear (Rigaku, 2011)'
_computing_structure_solution     'SIR2004 (Burla <i>et al.</i>, 2005)'
_computing_structure_refinement     'SHELXL97 (Sheldrick, 2008)'
_computing_molecular_graphics     'CrystalStructure (Rigaku, 2010)'
_computing_publication_material     'CrystalStructure (Rigaku, 2010)'
loop_
    _atom_site_type_symbol
    _atom_site_label
    _atom_site_fract_x
    _atom_site_fract_y
    _atom_site_fract_z
    _atom_site_U_iso_or_equiv
    _atom_site_adp_type
    _atom_site_calc_flag
    _atom_site_refinement_flags
    _atom_site_occupancy
    _atom_site_symmetry_multiplicity
    _atom_site_disorder_assembly
    _atom_site_disorder_group
    Rh Rh1 0.5000 0.5000 0.556606(14) 0.03097(10) Uani d S 1 2 . .
    O O1 0.6695(3) 0.4236(3) 0.44533(15) 0.0342(8) Uani d . 1 1 . .
    N N1 0.5000 0.5000 0.66016(16) 0.0443(9) Uani d S 1 2 . .
    N N2 0.6716(3) 0.4187(3) 0.55161(19) 0.0349(10) Uani d . 1 1 . .
    C C1 0.5000 0.5000 0.7117(2) 0.0490(12) Uani d S 1 2 . .
    C C2 0.5000 0.5000 0.7799(2) 0.0477(11) Uani d S 1 2 . .
    C C3 0.5590(5) 0.4097(5) 0.8123(2) 0.0669(16) Uani d . 1 1 . .
    H H3 0.6002 0.3484 0.7913 0.080 Uiso calc R 1 1 . .
    C C4 0.5561(7) 0.4115(6) 0.8766(2) 0.100(2) Uani d . 1 1 . .
    H H4 0.5943 0.3493 0.8986 0.119 Uiso calc R 1 1 . .
    C C5 0.5000 0.5000 0.9084(3) 0.118(3) Uani d S 1 2 . .
    H H5 0.5000 0.5000 0.9517 0.141 Uiso calc SR 1 2 . .
    C C6 0.7216(3) 0.3988(3) 0.4977(3) 0.0376(8) Uani d . 1 1 . .
    C C7 0.8472(3) 0.3448(4) 0.4909(2) 0.0481(11) Uani d . 1 1 . .
    H H7A 0.8635 0.3293 0.4476 0.072 Uiso calc R 1 1 . .
    H H7B 0.8516 0.2699 0.5138 0.072 Uiso calc R 1 1 . .
    H H7C 0.9064 0.4009 0.5069 0.072 Uiso calc R 1 1 . .
    C C8 0.7316(4) 0.3860(4) 0.60846(17) 0.0350(9) Uani d . 1 1 . .
    C C9 0.7176(4) 0.2700(4) 0.63427(19) 0.0447(10) Uani d . 1 1 . .
    C C10 0.7689(4) 0.2470(5) 0.6922(2) 0.0538(12) Uani d . 1 1 . .
    H H10 0.7613 0.1693 0.7089 0.065 Uiso calc R 1 1 . .
    C C11 0.8302(5) 0.3333(6) 0.7260(2) 0.0585(15) Uani d . 1 1 . .
    C C12 0.8474(4) 0.4461(5) 0.6986(2) 0.0473(12) Uani d . 1 1 . .
    H H12 0.8909 0.5050 0.7203 0.057 Uiso calc R 1 1 . .
    C C13 0.8015(4) 0.4747(4) 0.63927(18) 0.0416(11) Uani d . 1 1 . .
    C C14 0.6525(5) 0.1711(4) 0.5992(2) 0.0578(14) Uani d . 1 1 . .
    H H14A 0.6895 0.1608 0.5590 0.087 Uiso calc R 1 1 . .
    H H14B 0.5685 0.1931 0.5940 0.087 Uiso calc R 1 1 . .
    H H14C 0.6578 0.0963 0.6221 0.087 Uiso calc R 1 1 . .
    C C15 0.8820(5) 0.3097(6) 0.7897(2) 0.080(2) Uani d . 1 1 . .
    H H15A 0.8394 0.2431 0.8088 0.120 Uiso calc R 1 1 . .
    H H15B 0.8729 0.3812 0.8150 0.120 Uiso calc R 1 1 . .
    H H15C 0.9667 0.2897 0.7861 0.120 Uiso calc R 1 1 . .
    C C16 0.8312(5) 0.5947(4) 0.6108(2) 0.0585(15) Uani d . 1 1 . .
    H H16A 0.7604 0.6459 0.6117 0.088 Uiso calc R 1 1 . .
    H H16B 0.8567 0.5830 0.5685 0.088 Uiso calc R 1 1 . .
    H H16C 0.8955 0.6326 0.6340 0.088 Uiso calc R 1 1 . .
loop_
    _atom_site_aniso_label
    _atom_site_aniso_U_11
    _atom_site_aniso_U_22
    _atom_site_aniso_U_33
    _atom_site_aniso_U_12
    _atom_site_aniso_U_13
    _atom_site_aniso_U_23
    Rh1 0.0331(3) 0.0354(3) 0.02438(14) 0.0012(5) 0.000 0.000
    O1 0.036(2) 0.041(2) 0.0255(18) 0.0021(19) 0.0032(18) -0.0047(18)
    N1 0.037(4) 0.066(5) 0.0301(19) -0.006(7) 0.000 0.000
    N2 0.031(2) 0.041(3) 0.033(2) 0.006(2) -0.002(2) -0.003(2)
    C1 0.037(4) 0.057(5) 0.053(3) 0.014(7) 0.000 0.000
    C2 0.039(4) 0.068(6) 0.035(2) -0.002(10) 0.000 0.000
    C3 0.093(4) 0.062(4) 0.045(3) 0.025(3) -0.003(3) 0.000(2)
    C4 0.155(7) 0.086(5) 0.057(3) 0.049(4) -0.030(4) 0.005(3)
    C5 0.206(13) 0.116(9) 0.030(3) 0.033(15) 0.000 0.000
    C6 0.0387(19) 0.0369(18) 0.0373(19) 0.0014(16) 0.010(3) -0.007(3)
    C7 0.038(2) 0.062(3) 0.045(3) 0.0112(19) 0.003(2) -0.006(3)
    C8 0.036(2) 0.040(2) 0.029(2) 0.005(2) -0.0011(17) -0.0024(18)
    C9 0.037(3) 0.052(3) 0.045(2) 0.0105(19) -0.002(2) 0.005(2)
    C10 0.056(3) 0.056(3) 0.050(2) 0.013(2) -0.003(3) 0.008(3)
    C11 0.049(3) 0.084(4) 0.042(3) 0.025(3) -0.003(2) 0.007(3)
    C12 0.039(3) 0.060(3) 0.043(2) 0.007(2) -0.012(2) -0.011(2)
    C13 0.037(2) 0.049(3) 0.039(2) 0.0027(19) -0.0053(18) 0.003(2)
    C14 0.065(4) 0.037(3) 0.072(3) 0.003(3) 0.001(3) 0.004(3)
    C15 0.072(4) 0.121(6) 0.048(3) 0.010(4) -0.017(3) 0.016(4)
    C16 0.057(4) 0.051(3) 0.068(3) -0.008(3) -0.018(3) -0.004(3)
loop_
    _geom_bond_atom_site_label_1
    _geom_bond_atom_site_label_2
    _geom_bond_site_symmetry_2
    _geom_bond_distance
    _geom_bond_publ_flag
    Rh1 O1 2_566 2.044(3) ?
    Rh1 O1 4_656 2.044(3) ?
    Rh1 N2 . 2.091(4) ?
    Rh1 N2 3_665 2.091(4) ?
    Rh1 N1 . 2.222(3) ?
    Rh1 Rh1 2_566 2.4290(6) ?
    O1 C6 . 1.290(6) ?
    O1 Rh1 2_566 2.044(3) ?
    N1 C1 . 1.106(6) ?
    N2 C6 . 1.300(6) ?
    N2 C8 . 1.432(5) ?
    C1 C2 . 1.463(6) ?
    C2 C3 3_665 1.375(5) ?
    C2 C3 . 1.375(5) ?
    C3 C4 . 1.380(7) ?
    C3 H3 . 0.9300 ?
    C4 C5 . 1.338(6) ?
    C4 H4 . 0.9300 ?
    C5 C4 3_665 1.338(6) ?
    C5 H5 . 0.9300 ?
    C6 C7 . 1.510(5) ?
    C7 H7A . 0.9600 ?
    C7 H7B . 0.9600 ?
    C7 H7C . 0.9600 ?
    C8 C9 . 1.399(6) ?
    C8 C13 . 1.406(5) ?
    C9 C10 . 1.389(6) ?
    C9 C14 . 1.504(7) ?
    C10 C11 . 1.370(7) ?
    C10 H10 . 0.9300 ?
    C11 C12 . 1.385(7) ?
    C11 C15 . 1.504(6) ?
    C12 C13 . 1.406(5) ?
    C12 H12 . 0.9300 ?
    C13 C16 . 1.489(6) ?
    C14 H14A . 0.9600 ?
    C14 H14B . 0.9600 ?
    C14 H14C . 0.9600 ?
    C15 H15A . 0.9600 ?
    C15 H15B . 0.9600 ?
    C15 H15C . 0.9600 ?
    C16 H16A . 0.9600 ?
    C16 H16B . 0.9600 ?
    C16 H16C . 0.9600 ?
loop_
    _geom_angle_atom_site_label_1
    _geom_angle_atom_site_label_2
    _geom_angle_atom_site_label_3
    _geom_angle_site_symmetry_1
    _geom_angle_site_symmetry_3
    _geom_angle
    _geom_angle_publ_flag
    O1 Rh1 O1 2_566 4_656 177.67(18) ?
    O1 Rh1 N2 2_566 . 88.85(16) ?
    O1 Rh1 N2 4_656 . 91.03(16) ?
    O1 Rh1 N2 2_566 3_665 91.03(16) ?
    O1 Rh1 N2 4_656 3_665 88.85(16) ?
    N2 Rh1 N2 . 3_665 174.1(2) ?
    O1 Rh1 N1 2_566 . 91.16(9) ?
    O1 Rh1 N1 4_656 . 91.16(9) ?
    N2 Rh1 N1 . . 92.94(11) ?
    N2 Rh1 N1 3_665 . 92.94(11) ?
    O1 Rh1 Rh1 2_566 2_566 88.84(9) ?
    O1 Rh1 Rh1 4_656 2_566 88.84(9) ?
    N2 Rh1 Rh1 . 2_566 87.06(11) ?
    N2 Rh1 Rh1 3_665 2_566 87.06(11) ?
    N1 Rh1 Rh1 . 2_566 180.0 ?
    C6 O1 Rh1 . 2_566 120.6(3) ?
    C1 N1 Rh1 . . 180.0000(10)
                             ?
    C6 N2 C8 . . 121.4(4) ?
    C6 N2 Rh1 . . 119.9(3) ?
    C8 N2 Rh1 . . 118.6(3) ?
    N1 C1 C2 . . 180.000(2) ?
    C3 C2 C3 3_665 . 119.2(5) ?
    C3 C2 C1 3_665 . 120.4(3) ?
    C3 C2 C1 . . 120.4(3) ?
    C2 C3 C4 . . 119.0(5) ?
    C2 C3 H3 . . 120.5 ?
    C4 C3 H3 . . 120.5 ?
    C5 C4 C3 . . 122.0(5) ?
    C5 C4 H4 . . 119.0 ?
    C3 C4 H4 . . 119.0 ?
    C4 C5 C4 . 3_665 118.8(6) ?
    C4 C5 H5 . . 120.6 ?
    C4 C5 H5 3_665 . 120.6 ?
    O1 C6 N2 . . 123.5(3) ?
    O1 C6 C7 . . 113.9(4) ?
    N2 C6 C7 . . 122.6(5) ?
    C6 C7 H7A . . 109.5 ?
    C6 C7 H7B . . 109.5 ?
    H7A C7 H7B . . 109.5 ?
    C6 C7 H7C . . 109.5 ?
    H7A C7 H7C . . 109.5 ?
    H7B C7 H7C . . 109.5 ?
    C9 C8 C13 . . 120.4(4) ?
    C9 C8 N2 . . 121.0(4) ?
    C13 C8 N2 . . 118.5(4) ?
    C10 C9 C8 . . 118.4(5) ?
    C10 C9 C14 . . 120.7(4) ?
    C8 C9 C14 . . 120.9(4) ?
    C11 C10 C9 . . 123.2(5) ?
    C11 C10 H10 . . 118.4 ?
    C9 C10 H10 . . 118.4 ?
    C10 C11 C12 . . 117.6(4) ?
    C10 C11 C15 . . 123.2(6) ?
    C12 C11 C15 . . 119.2(6) ?
    C11 C12 C13 . . 122.4(5) ?
    C11 C12 H12 . . 118.8 ?
    C13 C12 H12 . . 118.8 ?
    C12 C13 C8 . . 117.8(4) ?
    C12 C13 C16 . . 119.4(4) ?
    C8 C13 C16 . . 122.8(4) ?
    C9 C14 H14A . . 109.5 ?
    C9 C14 H14B . . 109.5 ?
    H14A C14 H14B . . 109.5 ?
    C9 C14 H14C . . 109.5 ?
    H14A C14 H14C . . 109.5 ?
    H14B C14 H14C . . 109.5 ?
    C11 C15 H15A . . 109.5 ?
    C11 C15 H15B . . 109.5 ?
    H15A C15 H15B . . 109.5 ?
    C11 C15 H15C . . 109.5 ?
    H15A C15 H15C . . 109.5 ?
    H15B C15 H15C . . 109.5 ?
    C13 C16 H16A . . 109.5 ?
    C13 C16 H16B . . 109.5 ?
    H16A C16 H16B . . 109.5 ?
    C13 C16 H16C . . 109.5 ?
    H16A C16 H16C . . 109.5 ?
    H16B C16 H16C . . 109.5 ?
loop_
    _geom_torsion_atom_site_label_1
    _geom_torsion_atom_site_label_2
    _geom_torsion_atom_site_label_3
    _geom_torsion_atom_site_label_4
    _geom_torsion_site_symmetry_1
    _geom_torsion_site_symmetry_2
    _geom_torsion_site_symmetry_3
    _geom_torsion_site_symmetry_4
    _geom_torsion
    _geom_torsion_publ_flag
    O1 Rh1 Rh1 N2 . 2_566 . . -1.10(16) ?
    O1 Rh1 N2 C6 2_566 . . . 90.8(3) ?
    O1 Rh1 N2 C6 4_656 . . . -86.9(3) ?
    N1 Rh1 N2 C6 . . . . -178.1(3) ?
    Rh1 Rh1 N2 C6 2_566 . . . 1.9(3) ?
    O1 Rh1 N2 C8 2_566 . . . -89.2(3) ?
    O1 Rh1 N2 C8 4_656 . . . 93.1(3) ?
    N1 Rh1 N2 C8 . . . . 1.9(3) ?
    Rh1 Rh1 N2 C8 2_566 . . . -178.1(3) ?
    C3 C2 C3 C4 3_665 . . . 0.8(5) ?
    C1 C2 C3 C4 . . . . -179.2(5) ?
    C2 C3 C4 C5 . . . . -1.6(10) ?
    C3 C4 C5 C4 . . . 3_665 0.8(5) ?
    Rh1 O1 C6 N2 2_566 . . . 0.6(4) ?
    Rh1 O1 C6 C7 2_566 . . . -179.0(2) ?
    C8 N2 C6 O1 . . . . 178.0(4) ?
    Rh1 N2 C6 O1 . . . . -2.0(5) ?
    C8 N2 C6 C7 . . . . -2.4(6) ?
    Rh1 N2 C6 C7 . . . . 177.6(3) ?
    C6 N2 C8 C9 . . . . -88.2(5) ?
    Rh1 N2 C8 C9 . . . . 91.8(4) ?
    C6 N2 C8 C13 . . . . 94.2(5) ?
    Rh1 N2 C8 C13 . . . . -85.8(4) ?
    C13 C8 C9 C10 . . . . 3.2(6) ?
    N2 C8 C9 C10 . . . . -174.3(4) ?
    C13 C8 C9 C14 . . . . -174.6(4) ?
    N2 C8 C9 C14 . . . . 7.9(6) ?
    C8 C9 C10 C11 . . . . 1.6(7) ?
    C14 C9 C10 C11 . . . . 179.4(5) ?
    C9 C10 C11 C12 . . . . -4.1(7) ?
    C9 C10 C11 C15 . . . . 177.8(5) ?
    C10 C11 C12 C13 . . . . 1.9(7) ?
    C15 C11 C12 C13 . . . . -179.9(4) ?
    C11 C12 C13 C8 . . . . 2.6(7) ?
    C11 C12 C13 C16 . . . . -175.6(5) ?
    C9 C8 C13 C12 . . . . -5.2(6) ?
    N2 C8 C13 C12 . . . . 172.4(4) ?
    C9 C8 C13 C16 . . . . 172.9(4) ?
    N2 C8 C13 C16 . . . . -9.5(6) ?
