# Supplementary material for: Tetra­kis[μ-N-(2,4,6-trimethyl­phen­yl)acetamidato]-κ4 N:O;κ4 O:N-bis­[(benzo­nitrile-κN)rhodium(II)](Rh—Rh)
Source: Acta Crystallogr Sect E Struct Rep Online. 2012 Jun 13;68(Pt 7):m877. doi: 10.1107/S1600536812024518 (PMC3393156; doi:10.1107/S1600536812024518)
Supplement: Supplementary file 2 [file e-68-0m877-Isup2.hkl]

# 
# h,k,l, Fc-squared, Fo-squared, sigma(Fo-squared) and status flag 
# 
data_I
_shelx_title ' I         P -4 21 c    R   0.04' 
_shelx_refln_list_code          4 
_shelx_F_calc_maximum      277.50 
_exptl_crystal_F_000      1156.00 
_reflns_d_resolution_high  0.7701 
 
loop_ 
 _symmetry_equiv_pos_as_xyz 
 'x, y, z' 
 'y, -x, -z' 
 '-x, -y, z' 
 '-y, x, -z' 
 'x+1/2, -y+1/2, -z+1/2' 
 '-y+1/2, -x+1/2, z+1/2' 
 '-x+1/2, y+1/2, -z+1/2' 
 'y+1/2, x+1/2, z+1/2' 
 
_cell_length_a    10.9928 
_cell_length_b    10.9928 
_cell_length_c    21.4549 
_cell_angle_alpha  90.000 
_cell_angle_beta   90.000 
_cell_angle_gamma  90.000 
 
_shelx_F_squared_multiplier     1.000 
 
loop_ 
 _refln_index_h 
 _refln_index_k 
 _refln_index_l 
 _refln_F_squared_calc 
 _refln_F_squared_meas 
 _refln_F_squared_sigma 
 _refln_observed_status 
   0   2   0    12732.18    12129.60     96.08 o 
   1   2   0     9090.76     9095.83     60.74 o 
   2   2   0    59791.63    61173.11    476.32 o 
   1   3   0    77005.05    80058.94    430.66 o 
   2   3   0     3316.76     3604.07     35.13 o 
   3   3   0    14136.05    13470.77    175.76 o 
   0   4   0     9537.34     9142.32     79.76 o 
   1   4   0     2395.81     2664.11     26.79 o 
   2   4   0    26280.87    26262.83    166.65 o 
   3   4   0      294.42      358.65     17.09 o 
   4   4   0    29460.44    29645.71    346.96 o 
   1   5   0    16381.69    16434.91    118.63 o 
   2   5   0      327.99      402.19     17.77 o 
   3   5   0    22924.95    23222.80    191.41 o 
   4   5   0       28.31       52.70     15.21 o 
   5   5   0     6393.76     6529.26    106.54 o 
   0   6   0    16743.83    16802.74    183.91 o 
   1   6   0      218.75      327.74     17.20 o 
   2   6   0    25596.48    25750.42    199.26 o 
   3   6   0      233.99      337.49     19.78 o 
   4   6   0     6448.19     6368.50     67.00 o 
   5   6   0      147.92      161.27     18.24 o 
   6   6   0     7698.13     8140.09    151.18 o 
   1   7   0     5302.14     5275.26     57.26 o 
   2   7   0     1426.88     1449.64     30.08 o 
   3   7   0    19912.08    19925.31    179.11 o 
   4   7   0       15.75       38.54     18.87 o 
   5   7   0     6174.44     6092.53     76.66 o 
   6   7   0      420.53      496.82     30.20 o 
   7   7   0     4716.05     4793.99    144.95 o 
   0   8   0     5384.17     5176.09     85.32 o 
   1   8   0       44.76       51.16     19.55 o 
   2   8   0     4820.96     4679.62     61.49 o 
   3   8   0        3.56       33.57     19.92 o 
   4   8   0    10000.43     9914.41    113.20 o 
   5   8   0      349.70      318.60     27.27 o 
   6   8   0     3141.19     3200.15     73.97 o 
   7   8   0        1.98       -2.30     34.03 o 
   8   8   0     3878.58     3602.92    131.20 o 
   1   9   0     7401.41     7109.69     87.21 o 
   2   9   0      486.09      510.18     27.89 o 
   3   9   0     2414.38     2531.97     50.62 o 
   4   9   0      209.11      250.59     28.56 o 
   5   9   0     5039.04     4905.65     88.47 o 
   6   9   0        1.03       45.99     31.12 o 
   7   9   0     3055.03     2864.60     90.04 o 
   8   9   0       30.75      -20.61     44.11 o 
   9   9   0     1851.15     1768.79    116.57 o 
   0  10   0     3228.84     3160.36     92.84 o 
   1  10   0        0.23       19.08     32.53 o 
   2  10   0     3898.56     3990.43     72.72 o 
   3  10   0        1.38        6.29     26.77 o 
   4  10   0     5054.75     4716.00     93.79 o 
   5  10   0      200.18      214.74     37.58 o 
   6  10   0     2145.20     2077.58     70.12 o 
   7  10   0       37.74       54.24     42.57 o 
   8  10   0     1474.67     1340.63     77.72 o 
   9  10   0        8.91       73.27     45.06 o 
  10  10   0      908.82      831.08    125.93 o 
   1  11   0     3086.69     3015.62     76.25 o 
   2  11   0        8.07       90.11     33.29 o 
   3  11   0     2838.36     2877.65     78.24 o 
   4  11   0       47.44      135.90     36.06 o 
   5  11   0     1900.41     1882.02     68.05 o 
   6  11   0        0.48        3.41     36.71 o 
   7  11   0     1139.08     1180.89     68.46 o 
   8  11   0        7.07       55.06     61.16 o 
   9  11   0      345.67      459.38     91.09 o 
   0  12   0     4152.67     3980.32    137.87 o 
   1  12   0        2.04       17.46     32.11 o 
   2  12   0     1799.28     1668.04     62.63 o 
   3  12   0        7.74      -13.70     38.15 o 
   4  12   0      720.95      765.16     57.51 o 
   5  12   0       32.94       73.97     43.13 o 
   6  12   0     1310.73     1337.05     80.96 o 
   7  12   0       22.30      -61.37     61.37 o 
   1  13   0     1611.30     1542.54     77.93 o 
   2  13   0        7.22       -7.52     39.78 o 
   3  13   0      994.04      901.81     91.33 o 
   4  13   0        8.42        9.95     51.55 o 
   5  13   0      896.84      951.61     74.50 o 
   0  14   0      731.02      582.57    100.07 o 
   1  14   0        0.18      -19.98     56.66 o 
   2  14   0      869.12      918.42     85.62 o 
  -1   2   1     3277.76     2960.17     21.37 o 
   0   2   1     1517.76     1603.43     17.56 o 
   1   2   1     3666.48     3354.60     23.70 o 
  -2   3   1    17993.69    17357.00     97.07 o 
  -1   3   1     7926.72     7940.70     48.23 o 
   0   3   1    10135.76    10165.02     51.61 o 
   1   3   1     7924.28     7925.50     54.41 o 
   2   3   1    18413.63    17807.04    108.88 o 
  -3   4   1    14624.62    14553.81    101.89 o 
  -2   4   1     6067.43     6325.06     52.21 o 
  -1   4   1    14616.30    14192.34     90.10 o 
   0   4   1        3.45       16.15     10.43 o 
   1   4   1    14810.76    14497.68     97.49 o 
   2   4   1     6068.63     6422.19     50.57 o 
   3   4   1    14854.22    14913.20    117.94 o 
  -4   5   1     7126.76     7080.42     68.86 o 
  -3   5   1      116.49      193.92     15.29 o 
  -2   5   1    19486.49    19604.87    147.35 o 
  -1   5   1      836.48      894.33     23.75 o 
   0   5   1     9777.19     9594.39     69.92 o 
   1   5   1      836.12      932.82     18.98 o 
   2   5   1    19514.14    19588.70    142.96 o 
   3   5   1      116.89      184.79     17.49 o 
   4   5   1     7309.45     7291.12     74.00 o 
  -5   6   1     2250.03     2192.89     40.04 o 
  -4   6   1      144.59      191.89     17.92 o 
  -3   6   1    13514.98    13894.64    113.15 o 
  -2   6   1      391.64      503.54     20.91 o 
  -1   6   1    14399.70    14505.34    132.46 o 
   0   6   1      265.35      277.55     14.92 o 
   1   6   1    14629.72    14870.66    117.97 o 
   2   6   1      391.18      473.89     20.43 o 
   3   6   1    13583.66    13725.64    122.40 o 
   4   6   1      144.91      161.39     18.23 o 
   5   6   1     2159.52     2124.87     39.82 o 
  -6   7   1     2426.20     2459.30     51.27 o 
  -5   7   1      310.08      344.14     23.74 o 
  -4   7   1     6658.01     6461.60     75.60 o 
  -3   7   1      196.62      260.97     21.53 o 
  -2   7   1    10314.49    10392.23    103.54 o 
  -1   7   1      232.28      269.60     15.56 o 
   0   7   1     3711.12     3523.29     40.12 o 
   1   7   1      231.60      286.67     19.52 o 
   2   7   1    10166.16    10168.07     97.77 o 
   3   7   1      197.39      279.59     22.46 o 
   4   7   1     6724.41     6712.50     75.64 o 
   5   7   1      309.97      376.13     24.22 o 
   6   7   1     2390.31     2506.97     51.43 o 
  -7   8   1     2004.33     2023.33     63.47 o 
  -6   8   1      110.89      108.86     30.05 o 
  -5   8   1     3188.01     3125.36     56.25 o 
  -4   8   1      203.56      259.81     23.74 o 
  -3   8   1     4955.85     4707.96     64.51 o 
  -2   8   1      238.36      308.04     22.02 o 
  -1   8   1     3338.56     3197.99     46.84 o 
   0   8   1        1.05       38.85     16.18 o 
   1   8   1     3325.22     3203.85     49.33 o 
   2   8   1      237.78      286.24     22.53 o 
   3   8   1     4901.59     4714.25     67.71 o 
   4   8   1      203.84      207.05     23.49 o 
   5   8   1     3094.76     3165.01     57.97 o 
   6   8   1      110.88       91.45     32.41 o 
   7   8   1     2016.81     1908.74     70.56 o 
  -8   9   1     2004.66     2020.84     81.03 o 
  -7   9   1       12.51       45.05     37.01 o 
  -6   9   1     1759.43     1724.81     59.03 o 
  -5   9   1      147.31      133.61     27.87 o 
  -4   9   1     2943.25     2906.25     58.21 o 
  -3   9   1       17.41       24.68     21.28 o 
  -2   9   1     2030.06     2094.65     44.25 o 
  -1   9   1       44.87       69.68     20.92 o 
   0   9   1     5262.25     5052.71     73.71 o 
   1   9   1       44.59       33.21     21.67 o 
   2   9   1     1985.67     2069.95     44.33 o 
   3   9   1       17.49       21.00     22.67 o 
   4   9   1     2964.30     2886.08     55.26 o 
   5   9   1      147.74      146.85     29.22 o 
   6   9   1     1707.92     1813.73     64.42 o 
   7   9   1       12.45       33.76     39.41 o 
   8   9   1     1989.47     1991.59     79.20 o 
  -9  10   1      946.80      969.05     86.53 o 
  -8  10   1       38.99       15.13     46.78 o 
  -7  10   1     1195.83     1079.82     59.43 o 
  -6  10   1       25.40      -27.98     34.15 o 
  -5  10   1     2416.24     2320.01     70.37 o 
  -4  10   1      219.82      229.66     31.66 o 
  -3  10   1     2117.00     2111.36     57.58 o 
  -2  10   1       11.50       62.65     26.75 o 
  -1  10   1     2447.88     2470.21     54.72 o 
   0  10   1        6.88       58.84     27.67 o 
   1  10   1     2495.98     2549.45     60.50 o 
   2  10   1       11.40       23.22     25.00 o 
   3  10   1     2078.96     2050.61     59.88 o 
   4  10   1      219.99      144.55     35.03 o 
   5  10   1     2392.33     2216.83     66.22 o 
   6  10   1       25.43       48.35     35.53 o 
   7  10   1     1202.81     1229.35     60.38 o 
   8  10   1       39.07       76.64     50.66 o 
   9  10   1      951.42     1042.31     82.60 o 
  -9  11   1       13.07       95.57     81.37 o 
  -8  11   1      448.11      425.13     83.36 o 
  -7  11   1       20.80       54.39     45.82 o 
  -6  11   1     1151.13     1152.86     69.81 o 
  -5  11   1       58.70       64.73     38.53 o 
  -4  11   1     1570.60     1578.00     58.14 o 
  -3  11   1        1.75       -1.43     28.66 o 
  -2  11   1     1614.50     1670.67     57.21 o 
  -1  11   1        6.60      -13.45     32.30 o 
   0  11   1     2016.95     2035.77     64.92 o 
   1  11   1        6.65       10.76     28.21 o 
   2  11   1     1610.72     1567.23     56.34 o 
   3  11   1        1.75       39.39     35.86 o 
   4  11   1     1542.13     1477.36     66.41 o 
   5  11   1       58.84       78.85     36.44 o 
   6  11   1     1167.76     1144.88     65.72 o 
   7  11   1       20.69       22.85     47.08 o 
   8  11   1      448.19      394.73     67.92 o 
   9  11   1       13.01      -34.09     80.32 o 
  -7  12   1      581.66      544.07     81.04 o 
  -6  12   1        5.00       99.25     60.69 o 
  -5  12   1      727.65      681.39     72.01 o 
  -4  12   1        2.78       85.66     39.73 o 
  -3  12   1      745.22      727.79     50.38 o 
  -2  12   1        6.65       -0.14     32.33 o 
  -1  12   1     1878.60     1806.17     71.23 o 
   0  12   1        1.49        1.03     33.27 o 
   1  12   1     1865.47     1761.65     62.52 o 
   2  12   1        6.67        6.55     33.06 o 
   3  12   1      736.67      816.51     65.21 o 
   4  12   1        2.83       -6.78     38.54 o 
   5  12   1      754.73      825.78     66.01 o 
   6  12   1        4.91       60.80     43.73 o 
   7  12   1      575.97      575.88     76.23 o 
  -5  13   1       12.25      -14.54     50.65 o 
  -4  13   1      479.75      546.92     69.16 o 
  -3  13   1       41.21       79.62     41.22 o 
  -2  13   1      902.70      774.99     60.58 o 
  -1  13   1       20.23       -5.81     44.88 o 
   0  13   1     1287.97     1236.95     66.34 o 
   1  13   1       20.51      -42.72     42.72 o 
   2  13   1      912.27      750.75     67.05 o 
   3  13   1       40.91       15.36     46.19 o 
   4  13   1      473.77      357.84     57.27 o 
   5  13   1       12.20       78.56     51.56 o 
  -2  14   1       10.93       73.83     57.07 o 
  -1  14   1      559.13      576.58     74.95 o 
   0  14   1       46.96       24.38     57.01 o 
   1  14   1      557.84      562.20     76.99 o 
   2  14   1       10.73       66.79     72.52 o 
  -1   1   2    21770.33    22367.41    111.26 o 
   1   1   2    22691.45    22267.81    174.44 o 
  -2   2   2     2056.34     2138.10     30.47 o 
  -1   2   2      531.49      585.36     10.75 o 
   0   2   2     7468.06     7634.86     63.96 o 
   1   2   2      531.43      565.00      9.90 o 
   2   2   2     1690.04     1780.54     42.86 o 
  -3   3   2     3196.74     2937.32     41.14 o 
  -2   3   2     4354.00     4215.30     32.66 o 
  -1   3   2     7219.01     7377.09     45.86 o 
   0   3   2      784.22      734.28     12.07 o 
   1   3   2     6457.36     6460.68     43.99 o 
   2   3   2     4353.70     4312.35     33.74 o 
   3   3   2     2989.54     2850.29     50.02 o 
  -4   4   2     3399.06     3160.45     49.79 o 
  -3   4   2     1940.34     1856.17     22.30 o 
  -2   4   2    13477.01    13466.81     86.30 o 
  -1   4   2     3783.25     3778.17     32.54 o 
   0   4   2      560.34      481.22     14.26 o 
   1   4   2     3785.18     3763.03     39.03 o 
   2   4   2    13246.93    13248.78     97.93 o 
   3   4   2     1942.08     1861.64     24.60 o 
   4   4   2     3269.34     3073.12     57.70 o 
  -5   5   2      489.36      517.43     32.06 o 
  -4   5   2      168.35      164.52     13.88 o 
  -3   5   2     7005.78     6763.11     64.11 o 
  -2   5   2      933.33     1005.81     21.04 o 
  -1   5   2     8374.53     8566.39     76.72 o 
   1   5   2     8541.47     8772.33     68.39 o 
   2   5   2      935.27      990.37     22.27 o 
   3   5   2     6818.02     6729.18     68.43 o 
   4   5   2      168.29      195.75     14.13 o 
   5   5   2      577.83      578.62     24.91 o 
  -6   6   2      590.88      579.71     39.79 o 
  -5   6   2       10.73        7.90     15.20 o 
  -4   6   2     2598.07     2566.95     39.49 o 
  -3   6   2      289.10      332.81     18.15 o 
  -2   6   2     5138.01     5012.40     51.28 o 
  -1   6   2      450.52      461.20     19.28 o 
   0   6   2     4230.59     3921.28     41.07 o 
   1   6   2      450.06      458.65     17.03 o 
   2   6   2     5040.51     5025.18     52.94 o 
   3   6   2      289.13      347.05     22.15 o 
   4   6   2     2648.81     2704.85     43.67 o 
   5   6   2       10.79      -17.44     17.44 o 
   6   6   2      566.25      595.27     42.32 o 
  -7   7   2      934.17      933.24     55.12 o 
  -6   7   2      212.35      296.31     30.57 o 
  -5   7   2     1380.19     1407.10     36.54 o 
  -4   7   2        0.73       12.97     16.56 o 
  -3   7   2     5370.43     5186.70     60.94 o 
  -2   7   2        8.14       12.95     16.33 o 
  -1   7   2     2059.82     2033.60     31.03 o 
   0   7   2        0.85        6.59     14.85 o 
   1   7   2     2059.71     1938.10     30.05 o 
   2   7   2        7.92       34.31     16.69 o 
   3   7   2     5425.61     5295.22     78.73 o 
   4   7   2        0.77       30.80     19.36 o 
   5   7   2     1287.99     1267.57     35.52 o 
   6   7   2      212.42      185.68     27.78 o 
   7   7   2     1088.15     1082.82     61.73 o 
  -8   8   2     1002.42     1066.75     76.12 o 
  -7   8   2       50.80       47.02     30.83 o 
  -6   8   2     1273.73     1260.29     44.31 o 
  -5   8   2       64.32       51.78     22.10 o 
  -4   8   2     1666.07     1522.13     37.63 o 
  -3   8   2        7.59       -2.58     19.13 o 
  -2   8   2     2505.02     2429.11     40.51 o 
  -1   8   2      150.13      165.85     20.37 o 
   0   8   2     1241.27     1200.53     25.45 o 
   1   8   2      149.22      165.57     19.83 o 
   2   8   2     2369.72     2351.70     41.58 o 
   3   8   2        7.54       82.00     21.83 o 
   4   8   2     1820.87     1769.31     42.68 o 
   5   8   2       64.24       77.69     22.82 o 
   6   8   2     1257.99     1199.76     47.36 o 
   7   8   2       50.79       68.44     35.21 o 
   8   8   2     1014.54      973.01     80.49 o 
  -9   9   2      898.13      864.73     75.92 o 
  -8   9   2       29.63       70.95     36.71 o 
  -7   9   2      844.38      839.92     47.45 o 
  -6   9   2       45.70       79.07     29.80 o 
  -5   9   2     1147.74     1073.32     41.15 o 
  -4   9   2      239.20      272.16     25.41 o 
  -3   9   2      986.98      968.10     31.84 o 
  -2   9   2      299.24      341.33     25.25 o 
  -1   9   2     1243.04     1234.02     35.56 o 
   0   9   2        5.86       33.00     22.13 o 
   1   9   2     1339.07     1240.13     38.30 o 
   2   9   2      298.63      287.36     25.24 o 
   3   9   2      992.16     1008.96     36.25 o 
   4   9   2      240.33      217.72     29.17 o 
   5   9   2     1149.71     1112.65     40.26 o 
   6   9   2       45.78       75.85     33.94 o 
   7   9   2      848.55      889.75     53.46 o 
   8   9   2       29.59       -5.85     45.35 o 
   9   9   2      879.48      796.22    107.31 o 
 -10  10   2      217.59      283.80    116.67 o 
  -9  10   2        8.76      -64.82     64.82 o 
  -8  10   2      474.90      465.35     58.87 o 
  -7  10   2        5.34       13.77     36.83 o 
  -6  10   2      465.60      517.65     40.85 o 
  -5  10   2       69.92       79.06     32.37 o 
  -4  10   2     1243.89     1200.47     43.26 o 
  -3  10   2       61.01       93.34     27.05 o 
  -2  10   2      758.02      720.40     34.22 o 
  -1  10   2       54.15       75.14     35.14 o 
   0  10   2     1350.46     1371.32     45.83 o 
   1  10   2       53.93      102.08     28.47 o 
   2  10   2      818.45      769.64     34.34 o 
   3  10   2       61.58       73.71     29.99 o 
   4  10   2     1225.33     1162.66     46.69 o 
   5  10   2       69.99       56.80     32.43 o 
   6  10   2      480.19      560.90     47.08 o 
   7  10   2        5.34       20.57     35.77 o 
   8  10   2      465.98      583.96     57.46 o 
   9  10   2        8.70       27.68     59.38 o 
  10  10   2      228.88      405.84    141.18 o 
  -9  11   2      181.02      251.47     71.75 o 
  -8  11   2       24.58      -13.47     56.25 o 
  -7  11   2      318.28      277.90     54.79 o 
  -6  11   2        1.66       96.44     43.01 o 
  -5  11   2      779.24      756.73     53.37 o 
  -4  11   2       16.94      -31.77     31.77 o 
  -3  11   2      421.80      519.79     35.50 o 
  -2  11   2        4.97       33.08     31.22 o 
  -1  11   2      955.31     1041.46     53.79 o 
   0  11   2        0.66       35.45     30.54 o 
   1  11   2      964.68     1019.96     46.92 o 
   2  11   2        4.93       46.77     31.74 o 
   3  11   2      412.83      396.68     57.50 o 
   4  11   2       16.96       14.21     34.91 o 
   5  11   2      814.87      878.85     51.24 o 
   6  11   2        1.71       44.32     44.52 o 
   7  11   2      306.10      315.21     55.69 o 
   8  11   2       24.36       57.73     44.44 o 
   9  11   2      180.35      186.98     70.55 o 
  -7  12   2       31.34       73.24     61.70 o 
  -6  12   2      453.17      267.55     68.85 o 
  -5  12   2       28.63      120.18     50.99 o 
  -4  12   2      275.57      317.22     47.73 o 
  -3  12   2        3.63       -8.13     34.99 o 
  -2  12   2      486.52      482.91     43.84 o 
  -1  12   2        5.73       34.42     36.30 o 
   0  12   2     1053.08     1021.35     52.17 o 
   1  12   2        5.79        0.64     35.02 o 
   2  12   2      482.08      522.68     48.00 o 
   3  12   2        3.48       44.42     38.38 o 
   4  12   2      278.91      329.93     45.66 o 
   5  12   2       29.06       35.74     44.03 o 
   6  12   2      443.48      473.30     58.90 o 
   7  12   2       30.99       32.03     60.03 o 
  -5  13   2      213.40      136.58     60.25 o 
  -4  13   2       48.82      108.45     53.78 o 
  -3  13   2      370.62      368.53     49.00 o 
  -2  13   2        0.01       -5.51     41.57 o 
  -1  13   2      471.89      488.16     51.84 o 
   0  13   2       53.28       44.91     39.75 o 
   1  13   2      473.81      452.24     50.63 o 
   2  13   2        0.02        3.33     45.04 o 
   3  13   2      365.46      329.08     50.73 o 
   4  13   2       48.17       55.22     44.03 o 
   5  13   2      200.21      174.93     58.30 o 
  -2  14   2      161.50      193.17     60.73 o 
  -1  14   2        3.27      -11.71     55.12 o 
   0  14   2      295.43      276.63     63.18 o 
   1  14   2        3.25       53.90     57.50 o 
   2  14   2      167.39      155.28     77.10 o 
   0   1   3    17660.59    17989.41    102.38 o 
  -1   2   3    13781.03    14336.24     64.65 o 
   0   2   3     1490.02     1461.60     21.41 o 
   1   2   3    13984.00    14518.83     89.57 o 
  -2   3   3      364.03      326.62      9.96 o 
  -1   3   3      252.62      234.90      9.29 o 
   0   3   3      444.53      455.25     13.18 o 
   1   3   3      252.32      224.76     10.61 o 
   2   3   3      260.34      237.37     11.27 o 
  -3   4   3     2793.28     2662.70     25.78 o 
  -2   4   3     2425.71     2527.50     27.15 o 
  -1   4   3     1073.99     1083.50     16.56 o 
   0   4   3     1721.64     1820.20     29.44 o 
   1   4   3      960.38     1022.74     20.19 o 
   2   4   3     2427.73     2623.98     30.90 o 
   3   4   3     2814.79     2786.13     33.74 o 
  -4   5   3      544.24      532.07     15.11 o 
  -3   5   3       18.53        4.52     10.84 o 
  -2   5   3     3985.88     3971.20     39.57 o 
  -1   5   3      158.20      138.63     14.22 o 
   0   5   3     1400.82     1341.36     21.87 o 
   1   5   3      158.55      121.14     11.95 o 
   2   5   3     4132.92     4181.76     45.36 o 
   3   5   3       18.37        1.27     13.68 o 
   4   5   3      582.74      530.25     20.67 o 
  -5   6   3      615.83      602.04     21.84 o 
  -4   6   3      229.76      270.08     17.96 o 
  -3   6   3     1841.28     1813.14     30.48 o 
  -2   6   3       67.87       92.22     14.72 o 
  -1   6   3      206.22      197.35     14.74 o 
   0   6   3        0.64      -12.64     12.64 o 
   1   6   3      197.33      176.54     15.01 o 
   2   6   3       67.50       93.73     12.95 o 
   3   6   3     1810.00     1789.30     32.11 o 
   4   6   3      228.98      263.93     19.09 o 
   5   6   3      625.69      613.10     24.58 o 
  -6   7   3      552.43      620.60     31.09 o 
  -5   7   3        6.79       -3.39     17.18 o 
  -4   7   3     1020.62     1029.44     29.61 o 
  -3   7   3      173.87      165.02     17.47 o 
  -2   7   3     1226.23     1173.40     32.82 o 
  -1   7   3      301.00      371.72     18.10 o 
   0   7   3       88.02      129.70     14.63 o 
   1   7   3      299.82      342.17     16.57 o 
   2   7   3     1175.28     1086.21     28.71 o 
   3   7   3      173.10      181.10     19.70 o 
   4   7   3     1033.44      992.74     30.20 o 
   5   7   3        6.81       -6.94     23.38 o 
   6   7   3      521.50      610.18     30.87 o 
  -7   8   3      538.10      535.68     36.76 o 
  -6   8   3       28.26       29.29     25.78 o 
  -5   8   3     1030.08      941.08     31.96 o 
  -4   8   3       93.61      105.82     22.76 o 
  -3   8   3      978.23      929.28     28.61 o 
  -2   8   3       81.29       70.78     19.06 o 
  -1   8   3      551.86      563.67     24.12 o 
   0   8   3      136.35      118.11     17.09 o 
   1   8   3      532.79      557.00     27.14 o 
   2   8   3       80.57       91.00     20.34 o 
   3   8   3     1016.87      989.81     34.37 o 
   4   8   3       93.10      115.69     23.42 o 
   5   8   3     1012.73      946.51     34.14 o 
   6   8   3       28.18       58.22     33.35 o 
   7   8   3      570.33      582.99     41.60 o 
  -8   9   3      453.30      469.44     46.57 o 
  -7   9   3       38.80       65.71     35.14 o 
  -6   9   3      620.23      636.92     40.93 o 
  -5   9   3       19.83       59.57     24.17 o 
  -4   9   3      668.49      697.56     30.26 o 
  -3   9   3       68.16       84.46     21.31 o 
  -2   9   3      588.84      576.01     27.54 o 
  -1   9   3      313.36      344.30     23.99 o 
   0   9   3      170.03      195.52     24.74 o 
   1   9   3      311.17      307.96     25.89 o 
   2   9   3      567.61      557.92     29.55 o 
   3   9   3       69.06       56.52     23.03 o 
   4   9   3      670.19      723.03     36.46 o 
   5   9   3       19.97       23.38     27.00 o 
   6   9   3      610.91      677.46     44.57 o 
   7   9   3       38.69       50.38     37.82 o 
   8   9   3      437.34      352.85     56.92 o 
  -9  10   3       85.77       56.31     64.12 o 
  -8  10   3        5.54      -17.25     49.81 o 
  -7  10   3      133.97      150.99     48.22 o 
  -6  10   3       18.92       12.62     31.98 o 
  -5  10   3      322.41      340.44     38.40 o 
  -4  10   3       17.20      -29.48     29.48 o 
  -3  10   3      461.72      501.38     33.80 o 
  -2  10   3       49.09       37.33     25.47 o 
  -1  10   3      636.51      626.90     34.18 o 
   0  10   3       33.54       82.52     26.95 o 
   1  10   3      693.25      658.89     32.16 o 
   2  10   3       48.99       33.60     25.93 o 
   3  10   3      440.30      500.66     38.23 o 
   4  10   3       17.33       39.22     29.81 o 
   5  10   3      321.44      247.85     40.50 o 
   6  10   3       19.11      -36.60     36.60 o 
   7  10   3      130.25      165.01     46.37 o 
   8  10   3        5.48       17.02     56.71 o 
   9  10   3       93.77      117.32     58.49 o 
  -8  11   3       65.16       17.29     57.97 o 
  -7  11   3        8.79       26.12     58.60 o 
  -6  11   3      234.44      196.64     42.92 o 
  -5  11   3       40.49       65.65     39.69 o 
  -4  11   3      258.64      222.29     36.48 o 
  -3  11   3       27.80       57.87     33.77 o 
  -2  11   3      207.28      181.50     32.04 o 
  -1  11   3        2.15      -29.16     29.16 o 
   0  11   3     1101.89     1070.27     50.55 o 
   1  11   3        2.23       51.47     33.72 o 
   2  11   3      214.75      256.89     36.78 o 
   3  11   3       27.97        7.99     34.40 o 
   4  11   3      269.61      232.44     43.12 o 
   5  11   3       40.96       27.58     35.27 o 
   6  11   3      242.09      228.33     49.89 o 
   7  11   3        8.64      123.03     46.01 o 
   8  11   3       67.10       53.04     53.64 o 
  -7  12   3       45.21      -10.92     65.82 o 
  -6  12   3       26.94       54.34     49.52 o 
  -5  12   3      268.14      232.69     55.28 o 
  -4  12   3        3.84      -41.50     45.15 o 
  -3  12   3      209.87      179.78     40.04 o 
  -2  12   3        3.02       26.67     30.64 o 
  -1  12   3      392.52      433.43     43.70 o 
   0  12   3        5.32      -13.82     36.32 o 
   1  12   3      383.77      418.46     46.45 o 
   2  12   3        3.11      -16.24     36.49 o 
   3  12   3      203.02      184.15     46.09 o 
   4  12   3        4.00      -45.10     45.10 o 
   5  12   3      267.69      251.86     46.67 o 
   6  12   3       27.29       56.09     49.33 o 
   7  12   3       46.60       60.89     55.99 o 
  -5  13   3       14.85       44.63     56.25 o 
  -4  13   3       94.85       41.56     52.15 o 
  -3  13   3        0.01       44.57     42.77 o 
  -2  13   3      135.73      103.62     43.44 o 
  -1  13   3        8.88       77.66     42.78 o 
   0  13   3      271.38      210.24     45.72 o 
   1  13   3        8.84       25.31     41.72 o 
   2  13   3      138.85      107.83     49.37 o 
   3  13   3        0.02       61.14     42.61 o 
   4  13   3       90.93       93.21     45.26 o 
   5  13   3       14.42      -18.11     46.66 o 
  -2  14   3       18.34       54.73     55.15 o 
  -1  14   3       95.16      108.85     54.22 o 
   0  14   3       20.18       22.37     56.52 o 
   1  14   3      101.39      115.26     61.73 o 
   2  14   3       18.42      -19.55     51.32 o 
   0   0   4      629.85      676.73     25.43 o 
  -1   1   4      909.32      834.02     17.63 o 
   0   1   4     1349.04     1233.71     14.63 o 
   1   1   4      848.61      822.25     24.01 o 
  -2   2   4      828.61      769.98     15.72 o 
  -1   2   4    14215.88    14688.61     80.14 o 
   0   2   4      189.76      127.33      7.74 o 
   1   2   4    14220.42    14445.84     95.24 o 
   2   2   4      882.13      815.54     21.97 o 
  -3   3   4      888.38      982.16     30.12 o 
  -2   3   4      159.35      205.77      8.38 o 
  -1   3   4     1143.95     1195.23     17.02 o 
   0   3   4       69.51      119.65     10.20 o 
   1   3   4     1209.37     1301.96     21.57 o 
   2   3   4      158.98      181.99     12.10 o 
   3   3   4      843.71      898.47     38.93 o 
  -4   4   4      201.02      217.42     16.96 o 
  -3   4   4        4.28       10.79     10.15 o 
  -2   4   4     2237.79     2315.84     21.79 o 
  -1   4   4     1278.97     1223.16     16.70 o 
   0   4   4      262.70      360.14     16.63 o 
   1   4   4     1277.42     1222.60     19.52 o 
   2   4   4     2277.98     2305.06     31.98 o 
   3   4   4        4.32       -4.14     10.79 o 
   4   4   4      207.99      182.10     21.47 o 
  -5   5   4       32.25       46.65     19.44 o 
  -4   5   4      343.81      342.71     14.51 o 
  -3   5   4     3418.78     3369.04     35.63 o 
  -2   5   4     3350.62     3490.45     41.23 o 
  -1   5   4     1707.34     1703.56     21.47 o 
   0   5   4     1053.71      987.62     21.12 o 
   1   5   4     1667.21     1695.61     29.15 o 
   2   5   4     3353.38     3352.78     40.47 o 
   3   5   4     3485.45     3518.42     42.25 o 
   4   5   4      343.09      359.17     16.77 o 
   5   5   4       41.72       81.09     20.67 o 
  -6   6   4      178.67      160.91     30.71 o 
  -5   6   4       41.70       55.56     17.40 o 
  -4   6   4       61.77       81.39     15.23 o 
  -3   6   4      391.97      350.77     18.62 o 
  -2   6   4      179.28      168.76     14.52 o 
  -1   6   4      447.99      426.45     16.40 o 
   0   6   4     1267.60     1243.59     22.41 o 
   1   6   4      447.60      431.54     15.78 o 
   2   6   4      187.29      215.84     15.49 o 
   3   6   4      391.70      402.90     22.65 o 
   4   6   4       54.59       47.99     17.11 o 
   5   6   4       41.79       45.53     17.52 o 
   6   6   4      176.41      168.74     31.48 o 
  -7   7   4      112.01       83.82     36.92 o 
  -6   7   4      130.47      127.57     23.87 o 
  -5   7   4       70.65       69.22     19.00 o 
  -4   7   4       14.81        8.67     17.18 o 
  -3   7   4      404.49      373.33     21.68 o 
  -2   7   4      285.71      337.65     18.11 o 
  -1   7   4       79.89       92.60     15.44 o 
   0   7   4        0.80        2.82     14.32 o 
   1   7   4       74.93       71.62     14.62 o 
   2   7   4      284.38      320.21     24.08 o 
   3   7   4      389.67      372.87     24.04 o 
   4   7   4       14.96       78.24     21.24 o 
   5   7   4       73.10       76.83     26.87 o 
   6   7   4      130.53      155.72     24.24 o 
   7   7   4       99.87       60.78     42.00 o 
  -8   8   4      137.55      132.47     50.60 o 
  -7   8   4       23.29       18.05     26.71 o 
  -6   8   4       53.67       55.06     24.93 o 
  -5   8   4       60.82       82.84     21.69 o 
  -4   8   4      135.32      139.63     20.88 o 
  -3   8   4      242.67      235.14     22.10 o 
  -2   8   4      487.44      516.43     24.03 o 
  -1   8   4       28.94       39.34     18.30 o 
   0   8   4       77.01       51.64     15.60 o 
   1   8   4       29.49       20.32     15.67 o 
   2   8   4      493.64      445.14     26.07 o 
   3   8   4      244.45      302.69     26.70 o 
   4   8   4      132.06      155.49     24.86 o 
   5   8   4       60.52       69.27     27.42 o 
   6   8   4       53.86       28.84     32.94 o 
   7   8   4       23.32       65.39     32.96 o 
   8   8   4      138.21      146.67     59.78 o 
  -9   9   4        6.38       57.93     72.74 o 
  -8   9   4       38.56       14.99     39.84 o 
  -7   9   4      190.16      157.39     35.97 o 
  -6   9   4       90.28       57.74     28.54 o 
  -5   9   4      143.32      152.89     26.07 o 
  -4   9   4       64.77       86.78     22.95 o 
  -3   9   4       50.24       84.30     22.34 o 
  -2   9   4       28.01       41.35     20.36 o 
  -1   9   4      139.89      166.15     21.79 o 
   0   9   4      265.71      236.21     22.88 o 
   1   9   4      132.55      174.05     25.11 o 
   2   9   4       27.97       85.30     22.40 o 
   3   9   4       47.59       58.74     27.10 o 
   4   9   4       65.01       79.74     28.05 o 
   5   9   4      136.21      109.53     29.18 o 
   6   9   4       90.19      132.43     35.85 o 
   7   9   4      193.72      182.39     39.93 o 
   8   9   4       38.53        8.84     43.68 o 
   9   9   4        5.03       60.88     67.12 o 
  -9  10   4       29.33       50.34     50.72 o 
  -8  10   4       11.72      -38.98     48.69 o 
  -7  10   4       40.54      -33.77     40.97 o 
  -6  10   4        7.40       13.11     33.27 o 
  -5  10   4       50.85       28.84     29.58 o 
  -4  10   4       44.47       27.42     26.70 o 
  -3  10   4       38.65       57.04     26.23 o 
  -2  10   4       48.46       70.40     26.82 o 
  -1  10   4      176.24      179.74     26.81 o 
   0  10   4        0.71       37.32     25.85 o 
   1  10   4      174.32      129.96     25.23 o 
   2  10   4       46.91       22.96     31.60 o 
   3  10   4       38.98       49.27     33.27 o 
   4  10   4       44.17       10.09     32.02 o 
   5  10   4       51.44       64.35     34.89 o 
   6  10   4        5.24        6.34     34.66 o 
   7  10   4       40.29       35.16     41.80 o 
   8  10   4       12.81      -15.93     44.03 o 
   9  10   4       29.37       39.90     53.68 o 
  -8  11   4       20.99       15.02     64.16 o 
  -7  11   4       23.16       11.40     50.72 o 
  -6  11   4       10.35       57.54     37.54 o 
  -5  11   4       87.59       51.49     39.03 o 
  -4  11   4       23.44       11.19     28.75 o 
  -3  11   4        1.77      -22.62     28.00 o 
  -2  11   4      123.75       69.19     32.66 o 
  -1  11   4      232.41      262.81     35.95 o 
   0  11   4       41.28       44.64     32.69 o 
   1  11   4      239.31      235.43     40.94 o 
   2  11   4      125.32      135.59     35.84 o 
   3  11   4        0.79       21.38     32.16 o 
   4  11   4       22.88       -6.34     34.99 o 
   5  11   4       89.80       62.89     37.51 o 
   6  11   4       10.61       57.19     44.95 o 
   7  11   4       24.59       74.25     50.85 o 
   8  11   4       21.23      -57.36     57.36 o 
  -7  12   4        3.42      -16.19     58.68 o 
  -6  12   4       41.41       53.33     57.85 o 
  -5  12   4        1.67       45.62     44.14 o 
  -4  12   4      146.34       92.77     38.94 o 
  -3  12   4       13.27       23.24     31.73 o 
  -2  12   4        9.68       79.03     37.48 o 
  -1  12   4       14.18      -33.05     33.05 o 
   0  12   4      159.20      133.14     38.06 o 
   1  12   4       13.67      -21.03     37.32 o 
   2  12   4        7.76      -39.78     39.78 o 
   3  12   4       12.96      -36.19     41.61 o 
   4  12   4      144.74      132.03     43.89 o 
   5  12   4        1.83       32.45     42.77 o 
   6  12   4       44.46       -7.86     46.55 o 
   7  12   4        3.26       55.42     52.75 o 
  -5  13   4        7.65        9.79     61.61 o 
  -4  13   4        0.07      -53.25     53.25 o 
  -3  13   4       45.56       27.72     49.85 o 
  -2  13   4       16.26      -41.72     41.72 o 
  -1  13   4        1.91       31.25     38.85 o 
   0  13   4       38.13       23.92     45.23 o 
   1  13   4        1.82      -14.84     37.98 o 
   2  13   4       15.72       33.57     45.46 o 
   3  13   4       47.84       40.47     47.17 o 
   4  13   4        0.04       24.80     49.01 o 
   5  13   4        7.25      -27.83     47.17 o 
  -1  14   4       31.57       10.02     55.26 o 
   0  14   4       33.72       58.59     52.96 o 
   1  14   4       32.58       18.03     52.83 o 
   0   1   5      442.52      363.45      9.36 o 
  -1   2   5      961.47     1026.25     12.76 o 
   0   2   5     1787.58     1974.70     25.26 o 
   1   2   5     1048.14     1096.20     20.78 o 
  -2   3   5      427.04      379.30     11.87 o 
  -1   3   5     1483.44     1488.39     16.91 o 
   0   3   5      319.24      361.78     11.88 o 
   1   3   5     1484.78     1464.49     22.59 o 
   2   3   5      445.02      416.38     19.24 o 
  -3   4   5      305.39      325.15     12.09 o 
  -2   4   5     1486.75     1463.42     16.92 o 
  -1   4   5      472.50      510.14     15.82 o 
   0   4   5       91.95       88.23     11.81 o 
   1   4   5      490.57      519.41     18.69 o 
   2   4   5     1484.98     1439.05     27.05 o 
   3   4   5      350.26      361.89     17.37 o 
  -4   5   5      616.60      583.55     16.66 o 
  -3   5   5      382.49      374.43     14.65 o 
  -2   5   5      172.21      217.46     12.60 o 
  -1   5   5      134.50      169.77     12.38 o 
   0   5   5      115.19       91.04     11.61 o 
   1   5   5      134.81      152.02     12.43 o 
   2   5   5      203.41      254.79     20.38 o 
   3   5   5      383.31      398.40     18.66 o 
   4   5   5      620.32      609.15     23.46 o 
  -5   6   5       33.55       44.06     16.64 o 
  -4   6   5       84.75       98.49     13.71 o 
  -3   6   5      302.95      331.45     16.87 o 
  -2   6   5       35.22       23.34     14.49 o 
  -1   6   5      325.66      324.17     16.24 o 
   0   6   5      208.26      282.03     16.88 o 
   1   6   5      365.95      358.11     15.66 o 
   2   6   5       35.47        2.59     15.66 o 
   3   6   5      290.92      276.05     15.57 o 
   4   6   5       84.24      104.35     15.72 o 
   5   6   5       28.82       58.00     18.30 o 
  -6   7   5      204.22      243.23     27.67 o 
  -5   7   5       55.54       32.81     18.39 o 
  -4   7   5      141.97      118.52     18.59 o 
  -3   7   5       22.43       22.50     16.01 o 
  -2   7   5      461.38      432.53     17.79 o 
  -1   7   5      221.93      239.83     15.06 o 
   0   7   5      110.70       94.37     15.82 o 
   1   7   5      220.97      176.11     19.70 o 
   2   7   5      448.70      448.78     20.86 o 
   3   7   5       22.02       23.33     19.90 o 
   4   7   5      156.72      155.16     25.00 o 
   5   7   5       55.76       25.43     25.25 o 
   6   7   5      197.06      277.43     28.60 o 
  -7   8   5       36.13       34.80     27.16 o 
  -6   8   5       10.71       61.21     27.31 o 
  -5   8   5      160.61      155.00     21.53 o 
  -4   8   5      104.82      138.02     22.93 o 
  -3   8   5       89.94      103.97     19.35 o 
  -2   8   5      184.71      213.90     20.23 o 
  -1   8   5       31.52        4.39     15.73 o 
   0   8   5       94.44      101.43     16.96 o 
   1   8   5       27.34       33.38     16.03 o 
   2   8   5      186.30      230.91     24.08 o 
   3   8   5       98.24       68.49     25.30 o 
   4   8   5      105.35      173.06     28.54 o 
   5   8   5      153.19      190.65     30.10 o 
   6   8   5       10.75        5.87     36.33 o 
   7   8   5       45.60       -0.99     37.06 o 
  -8   9   5      188.37      222.81     44.98 o 
  -7   9   5       14.47       61.48     39.69 o 
  -6   9   5       67.93       51.10     30.12 o 
  -5   9   5       32.84       12.94     22.37 o 
  -4   9   5       98.40      131.53     23.10 o 
  -3   9   5       31.52       33.89     21.02 o 
  -2   9   5       19.71      -14.82     19.09 o 
  -1   9   5        4.70       -3.50     18.23 o 
   0   9   5      261.61      282.48     23.00 o 
   1   9   5        4.62        2.58     20.77 o 
   2   9   5       12.58       16.24     24.29 o 
   3   9   5       31.86       76.20     26.12 o 
   4   9   5       98.94      103.56     28.93 o 
   5   9   5       32.49       20.58     27.83 o 
   6   9   5       60.95       28.93     34.56 o 
   7   9   5       14.41       67.40     41.43 o 
   8   9   5      186.40      237.32     50.44 o 
  -9  10   5        0.64       53.95     52.33 o 
  -8  10   5       23.31       27.23     38.05 o 
  -7  10   5       40.85       68.10     45.88 o 
  -6  10   5        1.55       38.80     38.03 o 
  -5  10   5       64.44       52.76     29.38 o 
  -4  10   5        8.24       35.81     30.13 o 
  -3  10   5      306.28      363.03     32.20 o 
  -2  10   5       42.25       29.33     26.87 o 
  -1  10   5       85.71       80.51     25.26 o 
   0  10   5        1.02      -18.57     23.55 o 
   1  10   5       95.30       82.46     28.76 o 
   2  10   5       41.34       53.16     31.15 o 
   3  10   5      293.96      322.26     38.49 o 
   4  10   5        8.03      -33.10     33.10 o 
   5  10   5       67.10       32.57     36.72 o 
   6  10   5        1.51       41.75     39.67 o 
   7  10   5       40.91       53.72     39.42 o 
   8  10   5       23.46      -15.02     58.96 o 
   9  10   5        0.97       24.41     52.34 o 
  -8  11   5        3.43        2.11     59.67 o 
  -7  11   5       14.89       33.53     50.18 o 
  -6  11   5       78.56       75.63     39.99 o 
  -5  11   5        4.07        7.22     35.39 o 
  -4  11   5       14.19       58.43     37.67 o 
  -3  11   5       12.35       -0.01     30.08 o 
  -2  11   5      142.73      161.74     38.09 o 
  -1  11   5       14.73       35.81     34.17 o 
   0  11   5        0.22       -2.79     30.73 o 
   1  11   5       14.84       66.93     38.39 o 
   2  11   5      140.67      172.48     38.74 o 
   3  11   5       12.65      -24.46     35.20 o 
   4  11   5       19.17      -20.98     37.07 o 
   5  11   5        4.04       74.64     37.45 o 
   6  11   5       79.14      102.13     44.13 o 
   7  11   5       15.20       26.81     48.36 o 
   8  11   5        5.25      -22.74     51.54 o 
  -7  12   5       15.71       -2.73     53.93 o 
  -6  12   5        0.20       15.32     55.53 o 
  -5  12   5        0.33       39.88     48.31 o 
  -4  12   5       24.97      -17.68     40.01 o 
  -3  12   5       31.78       92.05     38.10 o 
  -2  12   5        1.55       11.84     38.68 o 
  -1  12   5       60.71       67.05     36.71 o 
   0  12   5       25.61       39.32     35.87 o 
   1  12   5       59.18       97.23     42.63 o 
   2  12   5        1.52      -38.87     38.87 o 
   3  12   5       30.87       74.61     47.13 o 
   4  12   5       24.37      -23.84     43.48 o 
   5  12   5        0.84       62.59     45.39 o 
   6  12   5        0.18       14.27     44.20 o 
   7  12   5       16.90       59.56     52.98 o 
  -5  13   5        7.46      -82.63     82.63 o 
  -4  13   5       25.15      -56.23     56.23 o 
  -3  13   5        7.93       22.71     44.17 o 
  -2  13   5       26.92       85.85     47.97 o 
  -1  13   5        0.86       13.46     45.04 o 
   0  13   5      170.43      127.32     49.37 o 
   1  13   5        0.80       28.57     42.26 o 
   2  13   5       23.43       73.58     50.55 o 
   3  13   5        7.69      -43.15     43.15 o 
   4  13   5       27.27       51.70     50.15 o 
   5  13   5        7.80       78.47     46.47 o 
  -1  14   5        3.80      204.75    151.22 o 
   0  14   5        9.82       11.71     48.51 o 
   1  14   5        5.71       39.26     50.64 o 
   0   0   6     5027.61     5517.80     65.90 o 
  -1   1   6     7204.85     7423.22     65.53 o 
   0   1   6      719.75      771.31     12.63 o 
   1   1   6     7379.14     7507.74     74.70 o 
  -2   2   6     2900.04     2850.58     40.61 o 
  -1   2   6     3260.34     3333.58     22.30 o 
   0   2   6     6729.10     7015.53     51.22 o 
   1   2   6     3262.07     3319.19     43.31 o 
   2   2   6     2991.14     2929.78     62.57 o 
  -3   3   6     2237.94     2231.15     48.65 o 
  -2   3   6      700.86      692.65     13.97 o 
  -1   3   6     4218.19     4017.29     30.46 o 
   0   3   6        0.21        1.16      9.92 o 
   1   3   6     4248.10     4028.65     45.86 o 
   2   3   6      700.32      692.69     24.40 o 
   3   3   6     2038.15     1942.52     50.04 o 
  -4   4   6     2121.15     1931.85     36.28 o 
  -3   4   6      317.93      320.81     11.86 o 
  -2   4   6     6484.41     6519.92     47.66 o 
  -1   4   6      492.52      507.73     13.67 o 
   0   4   6      875.17      837.86     21.94 o 
   1   4   6      491.40      540.71     19.50 o 
   2   4   6     6495.36     6652.35     66.85 o 
   3   4   6      317.37      422.75     19.58 o 
   4   4   6     2100.33     1914.09     58.37 o 
  -5   5   6     1929.86     1901.44     43.52 o 
  -4   5   6       27.25       16.03     12.66 o 
  -3   5   6     4135.06     3986.36     41.71 o 
  -2   5   6      726.67      622.26     15.78 o 
  -1   5   6     3371.76     3360.16     30.67 o 
   0   5   6      239.77      271.82     16.49 o 
   1   5   6     3351.04     3505.11     42.34 o 
   2   5   6      727.55      688.96     23.46 o 
   3   5   6     4187.53     4221.53     48.05 o 
   4   5   6       27.14       14.68     16.64 o 
   5   5   6     1972.41     1819.70     39.42 o 
  -6   6   6      191.40      291.37     35.45 o 
  -5   6   6       23.52       -1.71     15.03 o 
  -4   6   6     1885.38     1845.29     27.70 o 
  -3   6   6      101.99       96.88     15.38 o 
  -2   6   6     2273.17     2117.86     34.16 o 
  -1   6   6       89.40      134.71     13.53 o 
   0   6   6     5069.34     4785.09     56.82 o 
   1   6   6       89.16       75.85     13.37 o 
   2   6   6     2316.70     2152.21     35.47 o 
   3   6   6      101.52      147.89     20.92 o 
   4   6   6     1820.25     1738.72     38.84 o 
   5   6   6       23.64       10.17     23.54 o 
   6   6   6      170.84      200.36     40.23 o 
  -7   7   6      301.84      325.12     51.40 o 
  -6   7   6       45.56       44.23     23.63 o 
  -5   7   6      662.50      674.44     25.70 o 
  -4   7   6       34.97       40.77     17.24 o 
  -3   7   6     1424.54     1341.16     30.37 o 
  -2   7   6      225.30      254.76     16.37 o 
  -1   7   6     2309.05     2299.16     33.34 o 
   0   7   6        8.16       15.54     18.79 o 
   1   7   6     2288.48     2247.05     41.77 o 
   2   7   6      225.16      203.62     20.19 o 
   3   7   6     1412.79     1335.33     38.05 o 
   4   7   6       35.34       25.55     22.75 o 
   5   7   6      671.93      658.60     34.98 o 
   6   7   6       45.59       45.74     26.21 o 
   7   7   6      323.73      357.63     55.64 o 
  -8   8   6      683.21      719.74     85.02 o 
  -7   8   6       35.64       12.28     33.69 o 
  -6   8   6      547.30      566.40     38.53 o 
  -5   8   6       67.55       68.48     23.29 o 
  -4   8   6     1331.27     1236.71     33.14 o 
  -3   8   6      273.41      268.53     21.14 o 
  -2   8   6     1753.66     1604.14     35.14 o 
  -1   8   6      174.24      235.17     18.44 o 
   0   8   6      470.17      479.60     22.58 o 
   1   8   6      175.51      157.37     22.20 o 
   2   8   6     1728.00     1594.23     42.53 o 
   3   8   6      274.08      312.95     34.05 o 
   4   8   6     1410.85     1362.00     42.35 o 
   5   8   6       67.24      114.21     29.83 o 
   6   8   6      545.01      641.01     46.03 o 
   7   8   6       35.68       54.88     36.82 o 
   8   8   6      713.83      687.53     75.13 o 
  -9   9   6      278.10      281.09     84.00 o 
  -8   9   6       53.68      -41.36     46.44 o 
  -7   9   6      687.17      815.68     65.21 o 
  -6   9   6       79.16       51.56     37.91 o 
  -5   9   6      657.79      695.29     34.37 o 
  -4   9   6        3.27      -27.24     27.24 o 
  -3   9   6      814.43      787.72     33.57 o 
  -2   9   6       26.47       14.69     19.26 o 
  -1   9   6      613.98      623.74     28.94 o 
   0   9   6      108.75       55.32     20.10 o 
   1   9   6      630.74      672.51     33.24 o 
   2   9   6       26.15       62.51     25.54 o 
   3   9   6      807.46      853.85     39.85 o 
   4   9   6        3.42      -28.25     28.25 o 
   5   9   6      624.58      649.80     44.50 o 
   6   9   6       79.07       72.18     39.04 o 
   7   9   6      702.15      842.08     59.19 o 
   8   9   6       53.79      -16.92     42.99 o 
   9   9   6      258.35      240.38     98.62 o 
  -9  10   6       15.92      -52.02     52.02 o 
  -8  10   6      278.21      275.06     49.70 o 
  -7  10   6       32.54      114.30     42.81 o 
  -6  10   6      537.82      583.07     52.46 o 
  -5  10   6       38.87       29.62     29.31 o 
  -4  10   6      399.28      416.80     42.24 o 
  -3  10   6       62.65       75.29     36.09 o 
  -2  10   6      430.67      460.38     40.93 o 
  -1  10   6       57.86       53.23     26.70 o 
   0  10   6      616.72      646.11     39.20 o 
   1  10   6       57.81       31.62     27.41 o 
   2  10   6      425.22      450.64     38.56 o 
   3  10   6       61.93      111.40     34.04 o 
   4  10   6      406.21      533.16     41.51 o 
   5  10   6       38.48       59.13     38.08 o 
   6  10   6      537.97      630.41     50.61 o 
   7  10   6       32.79        5.60     44.43 o 
   8  10   6      267.42      197.49     56.76 o 
   9  10   6       15.90       37.31     47.90 o 
  -8  11   6       30.53       14.49     52.96 o 
  -7  11   6      148.37       99.28     56.44 o 
  -6  11   6        9.20      -23.99     41.68 o 
  -5  11   6      302.86      245.42     43.85 o 
  -4  11   6       41.77      108.65     37.74 o 
  -3  11   6      581.04      577.87     45.04 o 
  -2  11   6       21.43       31.52     35.40 o 
  -1  11   6      487.64      560.20     48.29 o 
   0  11   6       62.13       51.93     33.14 o 
   1  11   6      523.49      631.27     44.56 o 
   2  11   6       21.89       64.59     38.04 o 
   3  11   6      571.01      553.89     45.89 o 
   4  11   6       41.08      -20.22     36.95 o 
   5  11   6      329.64      389.19     53.81 o 
   6  11   6        9.11       98.76     44.24 o 
   7  11   6      148.94      105.75     49.03 o 
   8  11   6       30.70      -11.81     52.71 o 
  -7  12   6        0.05       89.83     75.21 o 
  -6  12   6      240.44      150.79     66.16 o 
  -5  12   6       20.96       33.40     64.68 o 
  -4  12   6      107.05       53.57     46.20 o 
  -3  12   6        0.56      -14.01     38.27 o 
  -2  12   6      402.43      391.62     47.21 o 
  -1  12   6       11.73      -38.89     38.89 o 
   0  12   6      733.81      835.91     57.02 o 
   1  12   6       11.71        7.31     41.90 o 
   2  12   6      384.60      443.52     53.06 o 
   3  12   6        0.59      -15.92     43.68 o 
   4  12   6      106.30      117.47     45.63 o 
   5  12   6       21.29       63.26     39.04 o 
   6  12   6      236.15      107.91     54.96 o 
   7  12   6        0.04       88.39     54.97 o 
  -5  13   6      165.38       73.21    150.68 o 
  -4  13   6       13.82       14.91     60.73 o 
  -3  13   6      129.92      166.38     53.13 o 
  -2  13   6       10.69      -11.38     47.55 o 
  -1  13   6      255.51      274.64     53.69 o 
   0  13   6       60.42      -24.80     42.55 o 
   1  13   6      245.18      177.28     49.23 o 
   2  13   6       11.11       38.54     43.62 o 
   3  13   6      133.12      100.59     51.94 o 
   4  13   6       14.23       15.01     48.74 o 
   5  13   6      162.34      131.30     58.14 o 
   0   1   7    12359.96    12344.02     95.41 o 
  -1   2   7     8378.32     8406.30     48.37 o 
   0   2   7      574.27      572.03     15.41 o 
   1   2   7     8597.37     8510.20     85.45 o 
  -2   3   7     3880.67     3752.89     31.36 o 
  -1   3   7      408.75      446.56     12.36 o 
   0   3   7     7761.08     7327.96     58.55 o 
   1   3   7      408.34      468.85     20.51 o 
   2   3   7     3783.63     3710.64     50.56 o 
  -3   4   7     4190.60     4136.53     36.16 o 
  -2   4   7      290.62      339.68     13.69 o 
  -1   4   7     3027.15     2878.74     28.50 o 
   0   4   7      718.36      754.97     21.55 o 
   1   4   7     2819.87     2599.22     37.96 o 
   2   4   7      291.02      358.58     23.92 o 
   3   4   7     4089.00     4076.54     62.77 o 
  -4   5   7     5068.29     5027.74     64.54 o 
  -3   5   7      783.75      784.40     19.54 o 
  -2   5   7     9563.60     9531.39     78.32 o 
  -1   5   7      206.77      228.91     13.54 o 
   0   5   7     1788.15     1681.73     30.56 o 
   1   5   7      206.58      234.58     18.90 o 
   2   5   7     9749.85     9727.02    100.14 o 
   3   5   7      782.94      824.67     29.10 o 
   4   5   7     5036.54     4954.27     60.73 o 
  -5   6   7     1803.60     1735.25     34.56 o 
  -4   6   7      144.63      149.14     16.33 o 
  -3   6   7     2963.90     2804.87     36.42 o 
  -2   6   7      179.87      236.68     14.56 o 
  -1   6   7     6345.97     6246.01     61.53 o 
   0   6   7        1.47       12.91     13.56 o 
   1   6   7     6345.19     6300.35     70.21 o 
   2   6   7      179.40      235.50     19.51 o 
   3   6   7     2944.79     2943.28     49.45 o 
   4   6   7      145.07      167.36     19.87 o 
   5   6   7     1811.59     1788.53     38.25 o 
  -6   7   7      559.29      632.60     33.46 o 
  -5   7   7        4.33       25.35     20.45 o 
  -4   7   7     2815.12     2847.54     50.50 o 
  -3   7   7      268.88      333.02     20.90 o 
  -2   7   7     2088.18     2068.96     30.49 o 
  -1   7   7       93.22      119.57     14.78 o 
   0   7   7     3278.00     3308.93     48.12 o 
   1   7   7       93.56       76.30     19.74 o 
   2   7   7     2026.86     1944.20     38.88 o 
   3   7   7      269.94      331.77     23.51 o 
   4   7   7     2840.91     2834.36     64.99 o 
   5   7   7        4.34       11.56     25.35 o 
   6   7   7      519.73      561.54     41.46 o 
  -7   8   7     1745.86     1819.03     74.02 o 
  -6   8   7      150.85      144.32     33.11 o 
  -5   8   7     1553.55     1530.56     43.33 o 
  -4   8   7       76.69       83.28     22.36 o 
  -3   8   7     3615.51     3564.85     60.58 o 
  -2   8   7      118.14      123.46     19.84 o 
  -1   8   7     1739.67     1714.03     32.87 o 
   0   8   7       16.43       60.95     17.97 o 
   1   8   7     1698.66     1747.28     38.71 o 
   2   8   7      119.01      147.12     25.84 o 
   3   8   7     3675.42     3604.47     70.71 o 
   4   8   7       76.92       78.03     27.82 o 
   5   8   7     1541.92     1634.24     52.49 o 
   6   8   7      150.72       89.50     41.04 o 
   7   8   7     1811.37     1694.73     69.36 o 
  -8   9   7      739.88      739.03     58.03 o 
  -7   9   7       99.17       45.35     58.77 o 
  -6   9   7     1756.71     1690.34     65.33 o 
  -5   9   7       56.32       46.07     26.69 o 
  -4   9   7     1334.25     1293.35     42.35 o 
  -3   9   7       49.05       47.36     26.51 o 
  -2   9   7     2483.50     2376.79     55.82 o 
  -1   9   7       81.47       68.47     20.91 o 
   0   9   7      401.97      505.63     27.05 o 
   1   9   7       82.22      104.09     26.76 o 
   2   9   7     2468.89     2405.63     63.77 o 
   3   9   7       49.04       55.22     27.86 o 
   4   9   7     1350.42     1304.98     48.39 o 
   5   9   7       56.42       35.52     33.43 o 
   6   9   7     1749.13     1734.36     69.26 o 
   7   9   7       99.34      115.95     42.45 o 
   8   9   7      705.29      728.72     56.77 o 
  -9  10   7      306.41      226.39     65.82 o 
  -8  10   7       35.92      -24.35     54.36 o 
  -7  10   7      889.04      833.97     66.10 o 
  -6  10   7        4.03       -0.44     43.30 o 
  -5  10   7      941.95      934.45     47.48 o 
  -4  10   7       86.46       91.69     35.51 o 
  -3  10   7      793.83      805.43     46.47 o 
  -2  10   7       36.24       19.91     29.97 o 
  -1  10   7     1021.27     1053.53     46.48 o 
   0  10   7       47.95       89.75     30.31 o 
   1  10   7     1097.94     1116.50     46.69 o 
   2  10   7       35.98       36.97     32.68 o 
   3  10   7      774.03      881.92     50.84 o 
   4  10   7       85.77      119.31     37.54 o 
   5  10   7      942.85      882.95     53.56 o 
   6  10   7        4.06        7.11     39.73 o 
   7  10   7      872.75      819.10     69.54 o 
   8  10   7       36.00       97.01     49.78 o 
   9  10   7      318.96      254.27     71.42 o 
  -8  11   7      353.80      411.36     68.12 o 
  -7  11   7        7.03       25.20     51.69 o 
  -6  11   7      333.70      245.77     63.61 o 
  -5  11   7       67.55      -13.92     38.16 o 
  -4  11   7      786.55      796.87     46.22 o 
  -3  11   7       95.64       63.75     37.93 o 
  -2  11   7     1021.78     1065.46     55.69 o 
  -1  11   7       11.65        5.28     34.89 o 
   0  11   7     1768.21     1822.14     66.57 o 
   1  11   7       11.89        8.55     37.37 o 
   2  11   7     1024.02     1050.59     58.61 o 
   3  11   7       95.06      105.51     40.26 o 
   4  11   7      798.82      789.51     50.37 o 
   5  11   7       66.92       44.28     45.04 o 
   6  11   7      343.92      374.69     50.99 o 
   7  11   7        7.17      -43.00     50.08 o 
   8  11   7      345.69      240.97     66.91 o 
  -6  12   7       17.70      -13.07     58.68 o 
  -5  12   7      409.55      325.68     74.07 o 
  -4  12   7       12.48       73.67     49.88 o 
  -3  12   7      465.71      380.72     53.96 o 
  -2  12   7       12.21      -14.22     42.44 o 
  -1  12   7     1328.56     1234.47     71.33 o 
   0  12   7        0.01       -6.63     39.71 o 
   1  12   7     1301.27     1207.26     59.84 o 
   2  12   7       12.46       33.75     39.84 o 
   3  12   7      455.55      443.31     58.52 o 
   4  12   7       12.75        0.36     41.65 o 
   5  12   7      408.63      463.45     81.82 o 
   6  12   7       17.85       19.07     52.03 o 
  -4  13   7      288.65      160.30     75.61 o 
  -3  13   7        6.81      -63.14     63.14 o 
  -2  13   7      323.07      298.41     54.58 o 
  -1  13   7       58.36       17.28     44.33 o 
   0  13   7      375.85      437.64     49.95 o 
   1  13   7       59.15       53.14     45.23 o 
   2  13   7      328.54      379.30     57.74 o 
   3  13   7        7.01      -38.18     50.42 o 
   4  13   7      276.38      347.63     66.39 o 
   0   0   8    15168.37    16634.35    268.18 o 
  -1   1   8    28712.47    30197.03    309.39 o 
   0   1   8       99.65      164.09     12.01 o 
   1   1   8    29066.60    30301.35    249.88 o 
  -2   2   8    15369.26    15837.13    139.67 o 
  -1   2   8       27.81       41.52     10.87 o 
   0   2   8    24098.27    26172.58    167.11 o 
   1   2   8       27.75       30.31     14.30 o 
   2   2   8    15102.98    15262.31    394.71 o 
  -3   3   8    12782.18    12593.79    148.24 o 
  -2   3   8      200.36      289.87     12.74 o 
  -1   3   8     7412.01     7175.30     48.83 o 
   0   3   8       46.56      114.96     11.29 o 
   1   3   8     7397.67     7180.53     75.70 o 
   3   3   8    12730.12    12409.60    237.23 o 
  -4   4   8    11709.10    11384.19    136.31 o 
  -3   4   8      267.82      327.64     13.10 o 
  -2   4   8     6200.36     6119.53     48.21 o 
  -1   4   8      539.82      592.32     18.37 o 
   0   4   8    10216.02     9685.04     75.46 o 
   1   4   8      540.10      619.45     21.50 o 
   2   4   8     6390.83     6248.40     86.25 o 
   3   4   8      267.98      373.43     25.23 o 
   4   4   8    11410.61    11284.70    172.66 o 
  -5   5   8     5902.44     5849.38    124.62 o 
  -4   5   8      434.14      436.22     16.79 o 
  -3   5   8    11178.71    11100.96     86.54 o 
  -2   5   8      603.86      656.41     18.65 o 
  -1   5   8    10542.14    10472.27     91.12 o 
   0   5   8      263.88      290.34     18.61 o 
   1   5   8    10316.01    10377.41     99.30 o 
   2   5   8      603.34      642.45     25.24 o 
   3   5   8    11226.55    11131.52    126.65 o 
   4   5   8      433.85      491.69     25.52 o 
   5   5   8     6000.89     6189.67    120.49 o 
  -6   6   8     1040.09     1025.94     59.89 o 
  -5   6   8       43.61       63.98     19.29 o 
  -4   6   8     6022.07     5944.76     68.71 o 
  -3   6   8       23.30       65.23     14.38 o 
  -2   6   8    11019.17    10726.40     98.17 o 
  -1   6   8      294.64      309.90     17.74 o 
   0   6   8     6489.14     6174.03     71.40 o 
   1   6   8      294.35      313.24     19.97 o 
   2   6   8    11073.20    10867.09    109.49 o 
   3   6   8       23.38       34.14     21.75 o 
   4   6   8     6103.28     5951.63     78.19 o 
   5   6   8       43.64      108.65     22.40 o 
   6   6   8      964.63      960.11     54.10 o 
  -7   7   8     2182.25     2258.71     93.49 o 
  -6   7   8      205.83      250.34     33.24 o 
  -5   7   8     2662.87     2590.53     50.81 o 
  -4   7   8      772.07      713.95     26.62 o 
  -3   7   8     3629.34     3572.28     57.22 o 
  -2   7   8      283.68      291.46     19.05 o 
  -1   7   8     6171.82     6025.16     79.52 o 
   0   7   8       71.25       36.03     15.62 o 
   1   7   8     6248.87     6301.37     78.83 o 
   2   7   8      283.50      261.65     24.07 o 
   3   7   8     3622.54     3535.63     56.06 o 
   4   7   8      772.78      701.89     35.48 o 
   5   7   8     2525.24     2418.01     65.78 o 
   6   7   8      205.81      195.85     33.47 o 
   7   7   8     2285.19     2198.27     98.27 o 
  -8   8   8     1973.38     2133.36    126.18 o 
  -7   8   8       14.98       -8.35     38.98 o 
  -6   8   8     2218.12     2219.99     67.28 o 
  -5   8   8      200.86      160.36     26.25 o 
  -4   8   8     4546.40     4603.82     70.48 o 
  -3   8   8      133.37      117.38     23.73 o 
  -2   8   8     4730.85     4421.93     60.83 o 
  -1   8   8      455.63      429.58     24.05 o 
   0   8   8     2336.63     2230.53     43.12 o 
   1   8   8      456.52      437.61     24.68 o 
   2   8   8     4566.45     4277.47     68.90 o 
   3   8   8      133.91      173.86     28.91 o 
   4   8   8     4586.20     4679.67     98.15 o 
   5   8   8      200.72      267.18     45.29 o 
   6   8   8     2253.54     2169.41     67.80 o 
   7   8   8       15.02       -4.80     36.04 o 
   8   8   8     1900.01     1861.26    109.22 o 
  -9   9   8      528.23      517.33     96.78 o 
  -8   9   8       26.55       14.43     48.53 o 
  -7   9   8     2243.91     2178.45     87.17 o 
  -6   9   8       47.53      123.70     38.58 o 
  -5   9   8     2303.06     2290.02     60.95 o 
  -4   9   8       66.02       73.65     29.62 o 
  -3   9   8     4275.09     4330.49     80.13 o 
  -2   9   8       13.53        8.55     24.23 o 
  -1   9   8     1384.41     1350.44     44.92 o 
   0   9   8       52.87       29.58     22.68 o 
   1   9   8     1410.68     1410.11     45.89 o 
   2   9   8       13.66       25.12     28.16 o 
   3   9   8     4314.19     4197.63     86.21 o 
   4   9   8       66.28       32.85     31.55 o 
   5   9   8     2289.41     2238.69     73.14 o 
   6   9   8       47.60      -27.57     41.24 o 
   7   9   8     2237.65     2216.54     89.12 o 
   8   9   8       26.50       29.80     44.85 o 
   9   9   8      554.94      652.30    115.75 o 
  -9  10   8        3.23       51.37     54.90 o 
  -8  10   8      733.19      857.90     75.39 o 
  -7  10   8       71.00       88.26     45.78 o 
  -6  10   8     1915.48     1755.95     77.55 o 
  -5  10   8       55.74       11.46     34.10 o 
  -4  10   8     1012.45     1041.66     48.64 o 
  -3  10   8      109.85       94.10     32.44 o 
  -2  10   8     2271.35     2073.33     60.85 o 
  -1  10   8       61.76        3.93     27.39 o 
   0  10   8     1261.54     1264.75     54.30 o 
   1  10   8       61.68       26.53     29.41 o 
   2  10   8     2338.49     2214.05     66.45 o 
   3  10   8      109.44       56.26     36.89 o 
   4  10   8      967.38     1047.30     50.56 o 
   5  10   8       55.54       25.07     40.18 o 
   6  10   8     1915.71     1731.38     79.72 o 
   7  10   8       71.12       65.42     47.36 o 
   8  10   8      745.11      637.89     74.63 o 
   9  10   8        3.21      -38.38     54.19 o 
  -8  11   8       27.84       42.37     60.00 o 
  -7  11   8      640.45      629.57     69.25 o 
  -6  11   8        7.75        2.94     47.45 o 
  -5  11   8      958.16      899.07     61.95 o 
  -4  11   8      171.11      174.77     44.95 o 
  -3  11   8      945.44      988.65     56.59 o 
  -2  11   8        2.29        5.28     38.44 o 
  -1  11   8     2996.67     2786.33     85.01 o 
   0  11   8       11.17       14.16     36.86 o 
   1  11   8     2934.04     2817.48     98.60 o 
   2  11   8        2.24       78.13     39.76 o 
   3  11   8      935.38     1035.85     56.40 o 
   4  11   8      170.59      161.73     42.96 o 
   5  11   8      984.68      984.14     70.04 o 
   6  11   8        7.67       77.10     46.27 o 
   7  11   8      606.52      546.62     64.37 o 
   8  11   8       27.96      -37.32     57.75 o 
  -6  12   8      367.05      460.23     86.44 o 
  -5  12   8       39.18       12.56     74.10 o 
  -4  12   8     1084.72      965.58     93.73 o 
  -3  12   8        5.14      -27.71     40.49 o 
  -2  12   8     1100.06     1235.90     63.81 o 
  -1  12   8       69.48       38.22     41.45 o 
   0  12   8     1921.78     1850.08     85.09 o 
   1  12   8       69.88       53.28     41.87 o 
   2  12   8     1119.04     1098.04     62.40 o 
   3  12   8        5.12       41.44     43.25 o 
   4  12   8     1061.04      946.24     95.83 o 
   5  12   8       39.41       17.99     48.49 o 
   6  12   8      380.90      285.39     59.35 o 
  -4  13   8       15.08      -59.73     64.67 o 
  -3  13   8      368.50      468.63     81.66 o 
  -2  13   8       31.97       45.11     47.54 o 
  -1  13   8      742.29      742.55     65.42 o 
   0  13   8        7.10      -45.62     45.62 o 
   1  13   8      752.29      770.05     62.41 o 
   2  13   8       32.14       53.51     50.92 o 
   3  13   8      357.82      386.82     65.81 o 
   4  13   8       15.23      -50.61     58.21 o 
   0   1   9    29114.22    29717.98    212.07 o 
  -1   2   9    27533.01    28046.85    169.20 o 
   0   2   9      255.58      263.85     12.23 o 
   1   2   9    27438.24    27675.21    252.20 o 
  -2   3   9     7679.91     7132.16     55.57 o 
  -1   3   9        4.98       25.03      9.20 o 
   0   3   9    11316.63    10919.00     87.60 o 
   1   3   9        4.92       31.69     18.91 o 
   2   3   9     7820.49     7221.18     86.02 o 
  -3   4   9    15429.10    15842.75    122.47 o 
  -2   4   9      570.13      607.76     16.41 o 
  -1   4   9     8204.04     7853.58     62.32 o 
   0   4   9       17.53       19.35     10.48 o 
   1   4   9     8399.86     8127.76     90.03 o 
   2   4   9      570.87      640.84     28.60 o 
   3   4   9    15348.08    16339.41    183.44 o 
  -4   5   9     8647.20     9058.57     96.45 o 
  -3   5   9      467.18      477.41     17.60 o 
  -2   5   9     9354.85     9356.05     74.64 o 
  -1   5   9      950.79      996.34     24.71 o 
   0   5   9    14862.83    14901.62    133.41 o 
   1   5   9      950.10      981.74     28.27 o 
   2   5   9     9246.20     9206.39    101.57 o 
   3   5   9      466.93      501.13     31.03 o 
   4   5   9     8723.03     9109.46    117.26 o 
  -5   6   9     3108.09     3181.49     56.36 o 
  -4   6   9       80.51       64.38     18.18 o 
  -3   6   9    10354.62    10184.42     99.60 o 
  -2   6   9      177.25      172.50     18.17 o 
  -1   6   9     9034.96     9194.60     88.25 o 
   0   6   9        4.52       -9.12     15.30 o 
   1   6   9     8921.19     9030.56     95.47 o 
   2   6   9      177.27      204.96     28.28 o 
   3   6   9    10565.85    10386.00    131.83 o 
   4   6   9       80.54       95.64     22.41 o 
   5   6   9     3032.58     3022.58     56.72 o 
  -6   7   9     1514.66     1533.76     50.27 o 
  -5   7   9       42.40       48.16     24.30 o 
  -4   7   9     4223.97     4128.69     77.63 o 
  -3   7   9      824.70      798.90     26.81 o 
  -2   7   9     7456.05     7349.02     86.57 o 
  -1   7   9      286.19      315.29     20.29 o 
   0   7   9     7021.12     6956.49     98.22 o 
   1   7   9      285.57      341.37     25.00 o 
   2   7   9     7452.56     7542.83     94.24 o 
   3   7   9      824.71      769.98     33.85 o 
   4   7   9     4162.76     4187.14     70.08 o 
   5   7   9       42.36       22.31     28.46 o 
   6   7   9     1562.93     1554.17     59.03 o 
  -7   8   9     2783.95     2931.20     93.82 o 
  -6   8   9       38.13       13.02     31.25 o 
  -5   8   9     2826.42     2760.05     66.99 o 
  -4   8   9       45.14       52.18     22.74 o 
  -3   8   9     4936.32     4907.67     78.17 o 
  -2   8   9      359.27      363.14     23.16 o 
  -1   8   9     3373.59     3450.12     60.95 o 
   0   8   9      195.41      223.30     23.86 o 
   1   8   9     3411.75     3458.96     60.70 o 
   2   8   9      359.19      372.98     29.01 o 
   3   8   9     4832.44     4740.71     90.37 o 
   4   8   9       45.09       -9.44     30.83 o 
   5   8   9     2812.34     2837.13     71.18 o 
   6   8   9       38.16       39.37     46.06 o 
   7   8   9     2722.03     2457.73     82.78 o 
  -8   9   9     1246.60     1232.76     80.81 o 
  -7   9   9       59.63       38.03     38.08 o 
  -6   9   9     3211.22     3231.11     96.97 o 
  -5   9   9       47.50       28.02     35.30 o 
  -4   9   9     3287.69     3239.94     74.90 o 
  -3   9   9       48.05      -21.47     25.50 o 
  -2   9   9     3647.06     3493.80     70.76 o 
  -1   9   9       25.36       53.54     24.16 o 
   0   9   9      396.87      475.48     30.71 o 
   1   9   9       25.31       32.85     26.74 o 
   2   9   9     3659.76     3594.40     85.06 o 
   3   9   9       48.01       28.51     29.81 o 
   4   9   9     3299.07     3202.69     86.53 o 
   5   9   9       47.57       75.59     41.76 o 
   6   9   9     3228.02     3154.62    104.17 o 
   7   9   9       59.54       -7.86     41.64 o 
   8   9   9     1266.69     1236.82     68.28 o 
  -9  10   9      523.65      402.57     72.76 o 
  -8  10   9       54.12       22.58     47.04 o 
  -7  10   9     1435.75     1459.82     82.04 o 
  -6  10   9        8.16       51.31     41.87 o 
  -5  10   9     1668.31     1694.88     66.07 o 
  -4  10   9      223.52      252.35     40.99 o 
  -3  10   9     2017.18     1919.46     63.99 o 
  -2  10   9       39.10       33.42     34.99 o 
  -1  10   9     2646.55     2720.93     73.47 o 
   0  10   9       86.34       88.68     43.54 o 
   1  10   9     2574.43     2574.75     73.84 o 
   2  10   9       39.14       35.13     34.32 o 
   3  10   9     2079.23     2120.06     69.27 o 
   4  10   9      223.91      212.97     39.22 o 
   5  10   9     1632.57     1723.08     79.16 o 
   6  10   9        8.15       85.36     42.96 o 
   7  10   9     1438.76     1387.29     86.44 o 
   8  10   9       54.17      -33.94     44.87 o 
   9  10   9      521.08      395.09     62.97 o 
  -7  11   9       22.67       -5.60     52.21 o 
  -6  11   9      808.95      756.98     66.76 o 
  -5  11   9        6.84      -43.37     43.37 o 
  -4  11   9      893.83      823.49     67.82 o 
  -3  11   9       88.92       70.28     38.37 o 
  -2  11   9     1838.88     1948.01     67.17 o 
  -1  11   9       43.15       63.82     37.34 o 
   0  11   9     3436.44     3403.91     97.61 o 
   1  11   9       43.11       18.04     37.93 o 
   2  11   9     1846.71     1819.35     77.86 o 
   3  11   9       88.98       44.30     35.30 o 
   4  11   9      847.45      817.16     58.60 o 
   5  11   9        6.80       43.84     47.01 o 
   6  11   9      808.08      781.76     62.52 o 
   7  11   9       22.68       33.28     46.00 o 
  -6  12   9        2.67      -14.43     62.91 o 
  -5  12   9      795.37      815.91     83.71 o 
  -4  12   9        2.84       -2.07     60.63 o 
  -3  12   9      876.59      902.89     80.38 o 
  -2  12   9       53.31        0.09     40.04 o 
  -1  12   9     1596.86     1595.44     71.32 o 
   0  12   9        0.29       -0.81     41.62 o 
   1  12   9     1613.26     1597.87     87.28 o 
   2  12   9       53.28       60.11     39.86 o 
   3  12   9      860.86      885.55     62.63 o 
   4  12   9        2.83        3.57     48.75 o 
   5  12   9      825.82      761.93     87.49 o 
   6  12   9        2.67      -56.65     56.65 o 
  -3  13   9       29.03       78.64     63.06 o 
  -2  13   9      589.94      592.69     78.51 o 
  -1  13   9       35.03       54.91     48.05 o 
   0  13   9     1125.88     1159.65     74.81 o 
   1  13   9       34.95       64.14     44.22 o 
   2  13   9      599.74      645.36     62.87 o 
   3  13   9       28.93       25.00     53.93 o 
   0   0  10      275.05      275.19     27.58 o 
  -1   1  10    18069.36    18600.85    191.91 o 
   0   1  10      405.71      412.71     15.10 o 
   1   1  10    17911.09    18163.00    177.59 o 
  -2   2  10     4350.91     4198.74     49.60 o 
  -1   2  10      266.02      309.62     12.84 o 
   0   2  10    15578.21    16205.01    116.23 o 
   1   2  10      265.63      284.85     16.93 o 
   2   2  10     4252.86     3869.59     91.80 o 
  -3   3  10    11323.42    11331.88    121.26 o 
  -2   3  10      128.09       84.15      9.54 o 
  -1   3  10     2316.65     2213.65     24.28 o 
   0   3  10       14.93        8.86     13.31 o 
   1   3  10     2431.05     2370.92     42.00 o 
   2   3  10      128.13      124.00     23.16 o 
   3   3  10    11331.67    10980.73    202.86 o 
  -4   4  10     7722.52     7744.34    115.92 o 
  -3   4  10      116.99      198.91     16.11 o 
  -2   4  10     4695.34     4454.50     42.29 o 
  -1   4  10      464.86      469.89     14.72 o 
   0   4  10    10751.82    10419.07     94.26 o 
   1   4  10      465.13      507.61     25.36 o 
   2   4  10     4727.15     4595.52     69.53 o 
   3   4  10      116.99      178.02     25.96 o 
   4   4  10     7806.35     8018.08    139.42 o 
  -5   5  10     2815.09     2806.51     65.32 o 
  -4   5  10        3.48       12.19     16.71 o 
  -3   5  10     7101.48     6819.31     63.88 o 
  -2   5  10     1225.21     1152.67     22.44 o 
  -1   5  10     6175.72     6087.34     53.66 o 
   0   5  10       24.98       -3.24     17.02 o 
   1   5  10     6134.74     6138.32     80.66 o 
   2   5  10     1225.64     1224.50     38.60 o 
   3   5  10     7096.33     6865.31    100.20 o 
   4   5  10        3.50       -9.89     21.37 o 
   5   5  10     2849.57     2896.21     77.90 o 
  -6   6  10      426.02      504.08     47.77 o 
  -5   6  10       69.11       73.05     20.84 o 
  -4   6  10     5335.20     5290.94     71.73 o 
  -3   6  10       46.43       55.60     16.03 o 
  -2   6  10     5920.61     6012.29     62.46 o 
  -1   6  10      300.86      362.17     17.78 o 
   0   6  10     6389.17     6529.07     78.09 o 
   1   6  10      301.13      403.12     24.03 o 
   2   6  10     5932.10     5921.13     82.94 o 
   3   6  10       46.59       35.79     26.35 o 
   4   6  10     5322.93     5454.88     80.57 o 
   5   6  10       69.08       49.56     23.19 o 
   6   6  10      478.93      550.54     44.82 o 
  -7   7  10     1590.73     1631.01     87.38 o 
  -6   7  10       22.76       17.92     25.99 o 
  -5   7  10     1032.11     1017.07     40.66 o 
  -4   7  10       64.76       76.15     23.17 o 
  -3   7  10     4747.19     4857.55     62.30 o 
  -2   7  10      281.53      312.33     21.06 o 
  -1   7  10     6321.03     6333.73     90.31 o 
   0   7  10        2.39       16.87     22.02 o 
   1   7  10     6273.73     6373.99     91.90 o 
   2   7  10      280.75      296.95     27.25 o 
   3   7  10     4796.74     4979.52     78.49 o 
   4   7  10       64.55      144.90     27.19 o 
   5   7  10     1041.56     1081.50     46.26 o 
   6   7  10       22.72      -13.13     31.41 o 
   7   7  10     1524.38     1453.20     90.20 o 
  -8   8  10     1146.99     1270.09     90.46 o 
  -7   8  10       34.46       79.90     38.41 o 
  -6   8  10     2041.20     2053.41     69.86 o 
  -5   8  10      113.76       74.38     33.79 o 
  -4   8  10     1796.80     1832.65     52.49 o 
  -3   8  10      528.75      533.13     31.51 o 
  -2   8  10     3342.41     3328.47     52.99 o 
  -1   8  10       82.51       59.40     21.80 o 
   0   8  10      922.37      949.93     34.82 o 
   1   8  10       82.45      167.99     24.94 o 
   2   8  10     3381.62     3357.96     63.67 o 
   3   8  10      527.69      585.69     32.63 o 
   4   8  10     1725.24     1698.40     61.61 o 
   5   8  10      113.88       79.14     37.25 o 
   6   8  10     2067.72     2031.69     80.72 o 
   7   8  10       34.40       73.13     38.68 o 
   8   8  10     1135.17     1060.67     97.62 o 
  -9   9  10      725.14      857.25     92.14 o 
  -8   9  10        3.57      -50.58     50.58 o 
  -7   9  10     1198.77     1230.95     64.62 o 
  -6   9  10        6.27      -12.07     34.71 o 
  -5   9  10     2150.51     2142.65     71.42 o 
  -4   9  10      135.83      145.04     41.30 o 
  -3   9  10     2928.60     2871.12     64.17 o 
  -2   9  10       23.54        0.12     26.75 o 
  -1   9  10      533.24      677.88     37.13 o 
   0   9  10        8.00      -18.24     26.29 o 
   1   9  10      532.81      632.98     38.56 o 
   2   9  10       23.78       54.05     32.32 o 
   3   9  10     2927.54     3024.47     77.91 o 
   4   9  10      136.16      132.03     38.57 o 
   5   9  10     2167.89     2146.44     75.71 o 
   6   9  10        6.29      -45.24     45.24 o 
   7   9  10     1213.78     1189.19     64.18 o 
   8   9  10        3.56       13.11     44.29 o 
   9   9  10      747.49      669.55     89.83 o 
  -8  10  10      635.99      699.12     75.94 o 
  -7  10  10       43.30      113.92     45.24 o 
  -6  10  10     1323.88     1354.36     60.88 o 
  -5  10  10       66.78       52.02     37.76 o 
  -4  10  10     1003.79     1029.88     55.03 o 
  -3  10  10      217.09      145.49     39.42 o 
  -2  10  10     1651.69     1732.86     63.57 o 
  -1  10  10       15.66       -2.26     32.80 o 
   0  10  10     2580.94     2713.43     76.74 o 
   1  10  10       15.43       44.11     34.21 o 
   2  10  10     1640.18     1677.50     64.87 o 
   3  10  10      217.81      232.15     42.48 o 
   4  10  10     1033.09     1039.26     55.87 o 
   5  10  10       67.22       91.74     46.21 o 
   6  10  10     1314.49     1234.02     79.53 o 
   7  10  10       43.17       42.24     51.79 o 
   8  10  10      644.56      626.98     66.41 o 
  -7  11  10      582.08      623.74     74.99 o 
  -6  11  10       56.33       36.33     49.49 o 
  -5  11  10      413.92      565.21     62.01 o 
  -4  11  10       94.40       58.66     46.28 o 
  -3  11  10      736.85      713.59     62.65 o 
  -2  11  10       12.73      -37.70     37.70 o 
  -1  11  10     1697.73     1588.88     70.35 o 
   0  11  10       64.88      100.40     39.67 o 
   1  11  10     1689.16     1671.61     64.87 o 
   2  11  10       12.54       -3.19     36.47 o 
   3  11  10      758.84      865.14     51.07 o 
   4  11  10       94.93       61.77     41.84 o 
   5  11  10      394.59      456.97     57.51 o 
   6  11  10       56.05       49.79     49.99 o 
   7  11  10      589.99      575.60     68.05 o 
  -5  12  10       11.61      -54.95     54.97 o 
  -4  12  10      457.65      557.84    109.72 o 
  -3  12  10       11.61      -24.65     55.80 o 
  -2  12  10      829.57      770.45     68.79 o 
  -1  12  10        8.30       -7.98     39.60 o 
   0  12  10      927.36      985.36     58.55 o 
   1  12  10        8.12       31.24     38.97 o 
   2  12  10      850.06      859.16     72.99 o 
   3  12  10       11.58        7.25     41.65 o 
   4  12  10      447.24      481.74     66.97 o 
   5  12  10       11.47      -28.30     63.38 o 
  -2  13  10       81.28       92.45     61.02 o 
  -1  13  10      835.65      833.86     85.89 o 
   0  13  10        5.13       38.92     44.34 o 
   1  13  10      839.88      703.19     63.13 o 
   2  13  10       80.76       64.87     46.71 o 
   0   1  11    14157.08    14789.70    110.88 o 
  -1   2  11     5721.73     5696.96     48.42 o 
   0   2  11      166.91      154.88     13.82 o 
   1   2  11     5622.25     5556.11     54.84 o 
  -2   3  11     4532.81     4469.70     37.97 o 
  -1   3  11      233.38      215.15     12.24 o 
   0   3  11     4213.80     4202.74     43.61 o 
   1   3  11      234.13      215.33     17.26 o 
   2   3  11     4383.11     4236.89     71.61 o 
  -3   4  11     4267.07     4278.84     49.96 o 
  -2   4  11      122.30      159.10     14.52 o 
  -1   4  11     3301.85     3168.15     32.33 o 
   0   4  11       13.99       21.94     13.41 o 
   1   4  11     3268.14     3272.33     59.36 o 
   2   4  11      122.10      186.83     24.68 o 
   3   4  11     4274.33     4259.65     81.84 o 
  -4   5  11     4386.43     4494.31     59.52 o 
  -3   5  11      132.73      158.41     18.24 o 
  -2   5  11     1759.85     1708.25     27.45 o 
  -1   5  11      482.44      484.53     20.48 o 
   0   5  11     4612.40     4600.64     57.67 o 
   1   5  11      483.27      541.87     25.46 o 
   2   5  11     1730.21     1675.01     40.32 o 
   3   5  11      133.06       74.29     29.04 o 
   4   5  11     4354.81     4587.44     75.92 o 
  -5   6  11      636.96      684.86     30.46 o 
  -4   6  11       23.33       -3.31     20.33 o 
  -3   6  11     4516.20     4518.89     51.48 o 
  -2   6  11      135.83      160.94     16.60 o 
  -1   6  11     3354.17     3304.79     44.50 o 
   0   6  11      215.62      186.71     21.44 o 
   1   6  11     3292.89     3391.15     53.55 o 
   2   6  11      136.30      132.02     23.53 o 
   3   6  11     4434.72     4514.56     83.27 o 
   4   6  11       23.17       54.03     23.88 o 
   5   6  11      700.36      726.77     36.52 o 
  -6   7  11      831.04      917.21     45.29 o 
  -5   7  11        9.48       -6.01     26.22 o 
  -4   7  11     1102.73     1113.82     43.56 o 
  -3   7  11      602.31      560.14     25.03 o 
  -2   7  11     4388.61     4346.36     58.90 o 
  -1   7  11      170.23      203.80     21.90 o 
   0   7  11     2031.59     2097.77     45.95 o 
   1   7  11      170.12      153.19     25.05 o 
   2   7  11     4457.68     4639.43     70.75 o 
   3   7  11      600.56      610.70     36.83 o 
   4   7  11     1084.26     1128.37     43.03 o 
   5   7  11        9.56       -6.71     23.93 o 
   6   7  11      817.25      951.34     48.37 o 
  -7   8  11      899.78      960.07     55.40 o 
  -6   8  11       77.03       76.03     33.96 o 
  -5   8  11     1259.81     1356.73     58.50 o 
  -4   8  11      110.47       61.97     33.64 o 
  -3   8  11     1652.55     1761.00     41.46 o 
  -2   8  11      277.21      307.33     28.28 o 
  -1   8  11      624.82      685.96     32.24 o 
   0   8  11       39.13        3.80     24.65 o 
   1   8  11      621.51      700.69     34.55 o 
   2   8  11      275.92      286.55     30.78 o 
   3   8  11     1665.68     1695.94     50.81 o 
   4   8  11      110.19       51.12     32.28 o 
   5   8  11     1295.05     1385.95     58.59 o 
   6   8  11       76.96       61.04     39.63 o 
   7   8  11      902.63      933.79     59.81 o 
  -8   9  11      632.72      678.50     58.96 o 
  -7   9  11        0.44       10.51     51.03 o 
  -6   9  11     1030.11     1075.33     62.88 o 
  -5   9  11       77.53       55.42     35.78 o 
  -4   9  11     1728.40     1756.61     64.51 o 
  -3   9  11        0.02      -26.93     31.10 o 
  -2   9  11      585.51      645.48     43.50 o 
  -1   9  11        7.17       18.14     26.64 o 
   0   9  11      563.88      667.70     45.07 o 
   1   9  11        7.39       -5.09     29.64 o 
   2   9  11      580.40      692.10     46.84 o 
   3   9  11        0.01      -23.37     33.40 o 
   4   9  11     1719.02     1783.76     81.07 o 
   5   9  11       77.75       36.25     36.26 o 
   6   9  11     1036.86     1011.07     68.32 o 
   7   9  11        0.43      -39.94     39.94 o 
   8   9  11      649.65      605.07     62.28 o 
  -8  10  11       58.86        4.39     49.87 o 
  -7  10  11      675.33      636.09     59.10 o 
  -6  10  11       26.46        8.77     37.03 o 
  -5  10  11      594.57      637.85     59.28 o 
  -4  10  11      233.14      247.96     43.55 o 
  -3  10  11     1136.54     1147.75     63.27 o 
  -2  10  11       26.73       -3.98     32.47 o 
  -1  10  11     1087.74     1127.97     52.84 o 
   0  10  11       73.56      115.19     36.71 o 
   1  10  11     1090.96     1129.64     54.57 o 
   2  10  11       26.67      -13.23     34.34 o 
   3  10  11     1149.28     1229.90     58.39 o 
   4  10  11      234.21      193.83     42.57 o 
   5  10  11      601.63      630.35     63.42 o 
   6  10  11       26.30      105.14     49.38 o 
   7  10  11      686.32      647.24     64.19 o 
   8  10  11       58.65       50.95     51.44 o 
  -7  11  11       19.87       30.62     57.88 o 
  -6  11  11      463.57      438.64     63.60 o 
  -5  11  11       16.64       20.04     43.35 o 
  -4  11  11      145.78      156.01     44.33 o 
  -3  11  11       37.60      -18.10     44.86 o 
  -2  11  11     1007.09     1018.46     56.04 o 
  -1  11  11        8.30       -4.68     36.68 o 
   0  11  11      794.55      796.85     50.36 o 
   1  11  11        8.13      -38.20     38.20 o 
   2  11  11     1012.62      955.13     65.83 o 
   3  11  11       38.08       -4.77     36.48 o 
   4  11  11      171.70      143.78     44.49 o 
   5  11  11       16.72       25.63     44.68 o 
   6  11  11      462.34      456.91     63.52 o 
   7  11  11       19.66      -31.80     48.00 o 
  -5  12  11      331.88      268.62     80.83 o 
  -4  12  11        4.63       64.40     52.42 o 
  -3  12  11      250.33      260.59     58.56 o 
  -2  12  11       20.93      -18.00     44.05 o 
  -1  12  11      699.69      648.52     56.34 o 
   0  12  11        1.38        1.35     41.25 o 
   1  12  11      712.79      727.93     56.17 o 
   2  12  11       20.52      -40.50     40.50 o 
   3  12  11      258.11      240.26     50.85 o 
   4  12  11        4.82       35.78     57.58 o 
   5  12  11      311.39      279.74     67.30 o 
  -1  13  11       11.33       -2.91     53.59 o 
   0  13  11      723.62      575.68     68.93 o 
   1  13  11       10.99       86.56     46.72 o 
   0   0  12    17634.76    18964.86    390.40 o 
  -1   1  12     2755.34     2659.20     45.55 o 
   0   1  12       28.14       38.76     13.27 o 
   1   1  12     2757.13     2650.40     45.04 o 
  -2   2  12     1752.52     1722.79     35.07 o 
  -1   2  12       73.65       99.75     13.71 o 
   0   2  12     1176.57     1139.42     22.57 o 
   1   2  12       73.78       73.59     13.06 o 
   2   2  12     1707.16     1529.74     64.42 o 
  -3   3  12     2035.11     2132.20     44.33 o 
  -2   3  12       21.88       28.66     10.78 o 
  -1   3  12     1346.75     1291.12     22.43 o 
   0   3  12      733.57      772.56     19.73 o 
   1   3  12     1378.78     1340.52     30.44 o 
   2   3  12       21.89        1.89     24.41 o 
   3   3  12     2090.48     2029.12     68.65 o 
  -4   4  12     1688.12     1701.09     49.69 o 
  -3   4  12      403.88      386.09     20.22 o 
  -2   4  12      486.44      475.99     16.64 o 
  -1   4  12      144.30      174.83     15.87 o 
   0   4  12     1222.61     1154.57     24.85 o 
   1   4  12      144.77      158.85     25.20 o 
   2   4  12      562.06      519.74     31.43 o 
   3   4  12      403.26      405.62     30.93 o 
   4   4  12     1739.44     1747.11     63.01 o 
  -5   5  12     1254.08     1263.48     64.39 o 
  -4   5  12       48.29       37.47     19.24 o 
  -3   5  12      894.74      854.25     23.55 o 
  -2   5  12      198.32      208.77     16.54 o 
  -1   5  12      719.65      729.89     21.65 o 
   0   5  12      402.14      443.84     24.18 o 
   1   5  12      674.43      697.92     31.83 o 
   2   5  12      198.31      245.71     29.20 o 
   3   5  12      901.90      835.41     40.65 o 
   4   5  12       48.46       92.41     26.58 o 
   5   5  12     1315.62     1356.83     71.19 o 
  -6   6  12       64.99       94.60     32.29 o 
  -5   6  12      160.76      218.53     24.30 o 
  -4   6  12      828.18      888.83     32.57 o 
  -3   6  12      524.08      492.21     22.16 o 
  -2   6  12     2276.67     2248.28     36.86 o 
  -1   6  12      211.12      204.37     23.44 o 
   0   6  12      548.24      521.90     26.72 o 
   1   6  12      211.36      206.93     23.66 o 
   2   6  12     2291.01     2202.95     51.69 o 
   3   6  12      523.95      597.86     34.91 o 
   4   6  12      815.59      809.55     38.99 o 
   5   6  12      160.69      135.87     32.54 o 
   6   6  12       44.29       41.35     41.66 o 
  -7   7  12      738.91      676.64     69.52 o 
  -6   7  12       77.03      126.18     34.49 o 
  -5   7  12      270.60      268.82     34.23 o 
  -4   7  12      148.24      139.00     30.05 o 
  -3   7  12      713.38      769.10     30.54 o 
  -2   7  12      371.59      343.30     23.12 o 
  -1   7  12      974.41      960.07     34.32 o 
   0   7  12      109.77       91.87     24.29 o 
   1   7  12     1029.23     1087.00     36.76 o 
   2   7  12      370.87      373.72     29.04 o 
   3   7  12      686.96      806.47     41.59 o 
   4   7  12      148.01      107.84     29.57 o 
   5   7  12      284.62      396.22     33.11 o 
   6   7  12       76.98       77.83     42.54 o 
   7   7  12      715.52      662.37     72.09 o 
  -8   8  12      342.85      490.02     98.57 o 
  -7   8  12        2.24        6.49     37.37 o 
  -6   8  12      417.72      447.45     43.01 o 
  -5   8  12       21.13       56.67     36.61 o 
  -4   8  12      919.86      867.84     49.79 o 
  -3   8  12      111.21      110.42     23.97 o 
  -2   8  12      338.09      394.10     31.83 o 
  -1   8  12       62.56      145.33     28.43 o 
   0   8  12      153.81      242.14     30.99 o 
   1   8  12       61.94       64.26     31.36 o 
   2   8  12      322.97      428.04     33.70 o 
   3   8  12      110.28      103.07     33.42 o 
   4   8  12      933.23      919.01     47.39 o 
   5   8  12       21.28       49.34     35.19 o 
   6   8  12      400.85      491.96     50.09 o 
   7   8  12        2.24       20.00     37.36 o 
   8   8  12      351.97      346.05     73.34 o 
  -9   9  12      169.03      296.08     84.86 o 
  -8   9  12        4.77       11.82     42.68 o 
  -7   9  12      296.99      189.88     42.10 o 
  -6   9  12       16.68       60.08     36.40 o 
  -5   9  12      547.31      520.08     47.11 o 
  -4   9  12       23.78       28.82     34.18 o 
  -3   9  12      664.46      653.48     47.79 o 
  -2   9  12      131.11      173.44     38.98 o 
  -1   9  12      259.20      315.86     38.86 o 
   0   9  12       41.77       31.57     33.69 o 
   1   9  12      242.94      283.42     41.79 o 
   2   9  12      130.60      139.64     36.23 o 
   3   9  12      658.65      749.94     52.67 o 
   4   9  12       23.98      -27.27     40.88 o 
   5   9  12      522.33      519.22     54.77 o 
   6   9  12       16.66       83.53     47.22 o 
   7   9  12      296.65      217.97     47.69 o 
   8   9  12        4.73        9.99     41.99 o 
   9   9  12      165.58      147.74     77.33 o 
  -8  10  12      143.18      119.87     61.46 o 
  -7  10  12       43.78      -52.79     52.79 o 
  -6  10  12      441.01      491.10     58.94 o 
  -5  10  12       33.73      156.68     43.38 o 
  -4  10  12      216.22      245.32     42.38 o 
  -3  10  12       78.73       89.05     42.81 o 
  -2  10  12      345.30      375.83     42.24 o 
  -1  10  12        5.17      -18.85     33.62 o 
   0  10  12      368.28      447.35     43.84 o 
   1  10  12        5.39       23.69     34.29 o 
   2  10  12      345.33      455.45     45.76 o 
   3  10  12       78.93      112.84     38.20 o 
   4  10  12      209.99      185.81     47.36 o 
   5  10  12       34.16       21.66     44.81 o 
   6  10  12      444.33      495.09     67.88 o 
   7  10  12       43.48      -31.31     50.01 o 
   8  10  12      147.41      149.04     58.60 o 
  -6  11  12        4.46      -15.15     50.13 o 
  -5  11  12       89.32       61.35     49.54 o 
  -4  11  12       81.73       56.06     44.85 o 
  -3  11  12      244.61      218.23     49.25 o 
  -2  11  12        0.60       18.45     48.44 o 
  -1  11  12      378.43      357.64     45.89 o 
   0  11  12       12.21       28.37     38.88 o 
   1  11  12      384.35      330.40     46.60 o 
   2  11  12        0.52      -24.53     38.70 o 
   3  11  12      244.43      258.51     43.84 o 
   4  11  12       82.66      178.87     47.91 o 
   5  11  12       95.09      106.55     49.86 o 
   6  11  12        4.29      -47.43     52.15 o 
  -4  12  12       66.30       21.67     50.71 o 
  -3  12  12       16.29       62.95     52.31 o 
  -2  12  12      281.85      308.16     63.35 o 
  -1  12  12       13.23       86.66     45.98 o 
   0  12  12      337.63      331.49     51.55 o 
   1  12  12       12.85      -17.10     41.31 o 
   2  12  12      283.43      317.54     52.04 o 
   3  12  12       16.20       44.08     42.31 o 
   4  12  12       68.77       23.30     54.72 o 
   0   1  13       11.05      -15.64     15.64 o 
  -1   2  13      100.65      107.02     14.73 o 
   0   2  13       10.80       17.90     12.92 o 
   1   2  13       97.58       74.56     15.32 o 
  -2   3  13       54.51       45.95     13.82 o 
  -1   3  13      178.06      176.38     15.23 o 
   0   3  13       18.11        3.08     12.38 o 
   1   3  13      178.04      143.22     17.67 o 
   2   3  13       54.01       73.84     26.27 o 
  -3   4  13       97.81      117.34     17.09 o 
  -2   4  13      195.33      257.78     17.56 o 
  -1   4  13       31.59       21.30     13.62 o 
   0   4  13      135.45      181.36     18.44 o 
   1   4  13       27.30       41.93     20.39 o 
   2   4  13      195.50      249.09     27.89 o 
   3   4  13      105.91      156.94     28.46 o 
  -4   5  13       88.05      116.44     21.84 o 
  -3   5  13      165.30      169.03     19.96 o 
  -2   5  13      476.68      436.21     19.61 o 
  -1   5  13       47.57      100.66     17.14 o 
   0   5  13        8.08        3.29     18.20 o 
   1   5  13       47.77       50.85     24.32 o 
   2   5  13      470.92      467.17     33.65 o 
   3   5  13      165.79      176.65     29.61 o 
   4   5  13       90.55       98.00     28.65 o 
  -5   6  13        2.87       -0.75     25.20 o 
  -4   6  13        4.02      -23.08     23.66 o 
  -3   6  13      164.64      144.21     22.18 o 
  -2   6  13       22.29       73.64     16.49 o 
  -1   6  13      758.73      728.70     31.37 o 
   0   6  13        1.24       -2.21     20.39 o 
   1   6  13      774.15      736.67     31.15 o 
   2   6  13       22.22       23.89     26.37 o 
   3   6  13      156.33      194.59     30.16 o 
   4   6  13        4.11       15.77     25.38 o 
   5   6  13        3.82       26.13     28.66 o 
  -6   7  13       98.54       41.24     36.74 o 
  -5   7  13       19.76       59.92     30.77 o 
  -4   7  13       97.07      109.57     29.52 o 
  -3   7  13       27.79       33.90     22.59 o 
  -2   7  13       45.66       73.37     22.93 o 
  -1   7  13       14.81       33.35     24.02 o 
   0   7  13       38.04       44.64     24.03 o 
   1   7  13       15.04       26.13     23.48 o 
   2   7  13       41.07        5.47     29.59 o 
   3   7  13       28.20        5.34     33.94 o 
   4   7  13      103.29      112.21     30.40 o 
   5   7  13       19.66       26.12     30.47 o 
   6   7  13       94.31       99.49     40.65 o 
  -7   8  13       17.60       55.81     36.52 o 
  -6   8  13       36.55       79.96     37.09 o 
  -5   8  13       40.77       76.04     37.25 o 
  -4   8  13       21.72       66.87     33.41 o 
  -3   8  13       25.90       81.23     32.25 o 
  -2   8  13       14.27        1.36     24.56 o 
  -1   8  13       56.54       90.07     27.72 o 
   0   8  13        7.43       61.86     29.84 o 
   1   8  13       52.89       74.76     30.08 o 
   2   8  13       13.87       11.77     26.88 o 
   3   8  13       26.36       63.57     33.84 o 
   4   8  13       22.05      -32.60     32.60 o 
   5   8  13       36.91      -21.80     35.03 o 
   6   8  13       36.61       48.16     45.87 o 
   7   8  13       18.45      -33.60     39.35 o 
  -8   9  13        5.62       34.86     44.85 o 
  -7   9  13       10.62       41.56     40.10 o 
  -6   9  13       22.38       58.43     37.55 o 
  -5   9  13        6.10      -39.87     39.87 o 
  -4   9  13       13.24       91.00     40.96 o 
  -3   9  13       29.17        6.85     35.05 o 
  -2   9  13       41.71       19.07     32.42 o 
  -1   9  13        2.71       37.43     36.92 o 
   0   9  13        0.03       46.86     34.52 o 
   1   9  13        2.88      -34.01     34.01 o 
   2   9  13       42.62      -35.64     35.80 o 
   3   9  13       28.91      -21.12     34.46 o 
   4   9  13       11.27       -8.20     38.76 o 
   5   9  13        6.23      -30.39     42.26 o 
   6   9  13       20.49       11.43     47.18 o 
   7   9  13       10.56      -44.17     44.17 o 
   8   9  13        6.26      -34.99     42.00 o 
  -7  10  13       17.52      -12.03     49.22 o 
  -6  10  13        1.02      -27.38     42.00 o 
  -5  10  13       16.73       11.37     47.92 o 
  -4  10  13       33.68       45.87     37.79 o 
  -3  10  13       23.35       55.67     36.92 o 
  -2  10  13       12.70       61.48     42.71 o 
  -1  10  13        9.01       14.93     37.11 o 
   0  10  13       75.44       69.39     38.38 o 
   1  10  13       10.63        6.14     36.56 o 
   2  10  13       13.13       17.97     37.25 o 
   3  10  13       20.82       52.13     40.28 o 
   4  10  13       34.07       44.58     41.36 o 
   5  10  13       18.91      -23.65     48.52 o 
   6  10  13        1.08       34.73     51.08 o 
   7  10  13       18.38        1.15     45.57 o 
  -6  11  13        4.49        7.65     48.54 o 
  -5  11  13       12.19       25.92     47.11 o 
  -4  11  13        6.38       87.29     44.73 o 
  -3  11  13       22.87      -15.18     35.19 o 
  -2  11  13        6.29       -4.98     45.25 o 
  -1  11  13        5.14        0.62     40.68 o 
   0  11  13       13.65      -15.88     38.43 o 
   1  11  13        4.85      -30.69     38.97 o 
   2  11  13        6.57       33.55     41.50 o 
   3  11  13       23.32       61.25     40.43 o 
   4  11  13        6.96       80.97     46.42 o 
   5  11  13       12.50       -0.59     50.67 o 
   6  11  13        3.76       56.72     55.22 o 
  -3  12  13       12.76      -21.93     58.94 o 
  -2  12  13        4.46       78.01     62.98 o 
  -1  12  13       35.18       22.46     50.16 o 
   0  12  13        1.43       -1.21     42.88 o 
   1  12  13       35.58       43.70     44.11 o 
   2  12  13        4.31       -4.68     43.75 o 
   3  12  13       14.37      -49.25     50.03 o 
   0   0  14     3174.64     3171.66     85.43 o 
  -1   1  14      405.03      512.64     27.95 o 
   0   1  14      182.90      208.68     16.93 o 
   1   1  14      384.26      479.43     30.27 o 
  -2   2  14      639.38      684.54     27.47 o 
  -1   2  14      900.66      895.27     30.09 o 
   0   2  14      439.03      458.29     19.00 o 
   1   2  14      899.87      824.06     22.31 o 
   2   2  14      661.66      659.16     38.41 o 
  -3   3  14      929.71     1021.64     35.00 o 
  -2   3  14      120.60       91.43     13.73 o 
  -1   3  14     1692.44     1573.02     31.65 o 
   0   3  14        1.68      -14.90     14.90 o 
   1   3  14     1751.47     1723.05     33.55 o 
   2   3  14      120.74      109.15     21.33 o 
   3   3  14      928.79      972.94     67.59 o 
  -4   4  14     1100.38     1026.80     43.50 o 
  -3   4  14      151.27      137.33     19.19 o 
  -2   4  14     1182.58     1127.75     27.19 o 
  -1   4  14       87.66       76.81     16.13 o 
   0   4  14     1157.70     1184.07     28.76 o 
   1   4  14       87.89      147.23     23.84 o 
   2   4  14     1242.75     1171.07     41.74 o 
   3   4  14      151.52      181.46     28.69 o 
   4   4  14     1088.42      938.86     54.83 o 
  -5   5  14      313.53      375.26     43.46 o 
  -4   5  14       29.31       65.72     21.59 o 
  -3   5  14      989.62      951.69     30.10 o 
  -2   5  14      384.25      381.10     20.39 o 
  -1   5  14      766.73      755.94     26.07 o 
   0   5  14       26.22       46.19     21.92 o 
   1   5  14      727.67      722.30     30.39 o 
   2   5  14      383.50      462.03     33.18 o 
   3   5  14     1033.55      998.93     45.12 o 
   4   5  14       29.44       49.71     30.08 o 
   5   5  14      319.04      398.95     53.19 o 
  -6   6  14      476.12      565.04     51.48 o 
  -5   6  14       20.91       53.72     27.06 o 
  -4   6  14      383.41      414.13     33.55 o 
  -3   6  14       13.66      -20.20     22.82 o 
  -2   6  14      593.16      574.33     26.73 o 
  -1   6  14        2.73      -15.91     20.62 o 
   0   6  14     1203.76     1129.29     36.81 o 
   1   6  14        2.68      -13.32     23.73 o 
   2   6  14      601.55      651.84     35.61 o 
   3   6  14       13.47      -19.90     28.96 o 
   4   6  14      375.42      495.20     37.05 o 
   5   6  14       20.82       78.46     33.73 o 
   6   6  14      470.47      571.18     72.41 o 
  -7   7  14      279.38      242.81     67.92 o 
  -6   7  14        0.72        4.29     31.69 o 
  -5   7  14      160.93      176.75     34.95 o 
  -4   7  14       27.05       63.12     27.96 o 
  -3   7  14      885.77      830.24     36.05 o 
  -2   7  14       99.17       82.85     27.80 o 
  -1   7  14      642.92      686.33     34.58 o 
   0   7  14       33.25        9.78     25.77 o 
   1   7  14      664.43      699.66     34.85 o 
   2   7  14       99.86      109.38     32.17 o 
   3   7  14      870.43      865.21     45.25 o 
   4   7  14       26.76        2.88     34.13 o 
   5   7  14      162.97      249.96     37.86 o 
   6   7  14        0.73        7.25     36.63 o 
   7   7  14      270.54      349.70     72.88 o 
  -8   8  14       58.27       48.61     66.97 o 
  -7   8  14        4.43       20.98     38.16 o 
  -6   8  14      171.55      140.36     37.07 o 
  -5   8  14        4.01      -35.69     35.69 o 
  -4   8  14      154.04      212.35     38.38 o 
  -3   8  14       18.62       51.07     33.14 o 
  -2   8  14      329.49      319.02     36.39 o 
  -1   8  14       75.48      112.02     31.12 o 
   0   8  14      246.62      318.24     35.53 o 
   1   8  14       74.68       -4.93     31.14 o 
   2   8  14      337.12      440.95     39.42 o 
   3   8  14       18.29       28.08     33.16 o 
   4   8  14      151.81      226.42     41.10 o 
   5   8  14        4.08      -32.11     37.98 o 
   6   8  14      174.98      145.45     48.09 o 
   7   8  14        4.43       13.78     43.54 o 
   8   8  14       54.95      210.50     69.76 o 
  -8   9  14        4.53      -16.67     51.71 o 
  -7   9  14       69.47       51.48     51.87 o 
  -6   9  14        1.27      -40.29     40.29 o 
  -5   9  14      217.23      201.38     42.29 o 
  -4   9  14       34.35       14.04     38.07 o 
  -3   9  14      135.98       77.00     40.25 o 
  -2   9  14       34.56        9.60     38.58 o 
  -1   9  14      336.55      431.28     42.67 o 
   0   9  14       48.56       71.82     32.98 o 
   1   9  14      322.23      340.33     44.06 o 
   2   9  14       34.31       17.03     38.31 o 
   3   9  14      133.92      118.05     41.57 o 
   4   9  14       33.98       27.89     44.92 o 
   5   9  14      213.04      231.64     46.45 o 
   6   9  14        1.29       73.37     46.57 o 
   7   9  14       68.24       56.24     43.91 o 
   8   9  14        4.51        7.98     45.51 o 
  -7  10  14        8.69      -54.12     54.12 o 
  -6  10  14       47.24       66.58     48.39 o 
  -5  10  14        4.18       28.23     45.17 o 
  -4  10  14      227.92      160.66     47.83 o 
  -3  10  14       28.72       56.62     40.84 o 
  -2  10  14      208.78      270.93     47.76 o 
  -1  10  14       14.00      -20.73     38.78 o 
   0  10  14      286.44      295.40     45.98 o 
   1  10  14       14.45       52.54     34.90 o 
   2  10  14      207.82      248.19     42.91 o 
   3  10  14       28.93       20.74     44.34 o 
   4  10  14      223.51      208.60     52.62 o 
   5  10  14        4.14       59.94     55.42 o 
   6  10  14       44.50       34.47     51.12 o 
   7  10  14        8.63      -20.74     51.01 o 
  -5  11  14       72.23      101.81     47.49 o 
  -4  11  14        0.52       41.71     44.42 o 
  -3  11  14       56.54       -0.04     45.85 o 
  -2  11  14        2.42      -41.47     45.90 o 
  -1  11  14      119.56      106.65     50.62 o 
   0  11  14       18.08      105.57     47.64 o 
   1  11  14      118.53      107.68     43.97 o 
   2  11  14        2.25       22.13     39.22 o 
   3  11  14       54.96       83.46     44.35 o 
   4  11  14        0.57       34.94     48.88 o 
   5  11  14       74.15       80.68     53.06 o 
  -2  12  14       79.55       83.26     52.10 o 
  -1  12  14        2.65       53.84     60.29 o 
   0  12  14       30.61       68.92     51.80 o 
   1  12  14        2.52        2.23     48.40 o 
   2  12  14       74.55      -28.04     47.24 o 
   0   1  15     3424.61     3508.75     44.99 o 
  -1   2  15     1308.07     1286.56     28.53 o 
   0   2  15       29.29        4.38     15.07 o 
   1   2  15     1252.86     1123.10     31.41 o 
  -2   3  15     2233.20     2304.94     38.66 o 
  -1   3  15      298.57      347.72     21.01 o 
   0   3  15     2640.28     2487.72     40.78 o 
   1   3  15      298.11      330.39     23.05 o 
   2   3  15     2191.56     2273.29     49.95 o 
  -3   4  15     2113.86     2201.64     40.58 o 
  -2   4  15       57.40       69.81     17.38 o 
  -1   4  15     1700.70     1749.48     34.21 o 
   0   4  15      435.72      398.90     24.31 o 
   1   4  15     1673.77     1765.45     42.63 o 
   2   4  15       57.32      114.93     24.53 o 
   3   4  15     2087.08     2001.21     59.81 o 
  -4   5  15     1134.96     1153.34     42.17 o 
  -3   5  15      148.41      142.79     22.92 o 
  -2   5  15     1419.16     1500.45     34.21 o 
  -1   5  15      213.81      229.99     21.18 o 
   0   5  15     2375.92     2461.69     49.05 o 
   1   5  15      213.56      190.92     27.79 o 
   2   5  15     1361.62     1383.48     50.97 o 
   3   5  15      148.25      141.87     33.44 o 
   4   5  15     1093.49     1131.93     49.83 o 
  -5   6  15      457.22      541.45     37.98 o 
  -4   6  15        3.69      -25.20     25.20 o 
  -3   6  15     2092.61     2130.58     52.79 o 
  -2   6  15        6.42       12.02     20.37 o 
  -1   6  15     1892.34     1853.22     42.74 o 
   0   6  15       88.99       76.74     26.18 o 
   1   6  15     1918.54     1995.56     49.70 o 
   2   6  15        6.45      -16.64     27.83 o 
   3   6  15     2021.87     2024.22     63.69 o 
   4   6  15        3.64       47.45     35.04 o 
   5   6  15      467.06      600.98     43.54 o 
  -6   7  15      443.20      474.00     43.40 o 
  -5   7  15        5.05      -14.28     31.03 o 
  -4   7  15      673.95      719.00     44.17 o 
  -3   7  15       18.01      -10.82     29.52 o 
  -2   7  15     1571.35     1590.73     50.30 o 
  -1   7  15       49.05       53.84     25.27 o 
   0   7  15      677.09      746.07     34.99 o 
   1   7  15       49.29       46.84     29.83 o 
   2   7  15     1586.30     1580.49     55.92 o 
   3   7  15       18.27        6.34     31.48 o 
   4   7  15      688.88      736.50     43.94 o 
   5   7  15        5.09       14.84     34.59 o 
   6   7  15      448.32      521.02     50.22 o 
  -7   8  15      430.79      434.55     56.20 o 
  -6   8  15       11.92       55.55     37.85 o 
  -5   8  15      449.47      553.74     46.93 o 
  -4   8  15       48.20       23.42     37.50 o 
  -3   8  15      515.40      720.54     47.44 o 
  -2   8  15       16.75       36.65     34.49 o 
  -1   8  15      707.67      778.92     41.66 o 
   0   8  15       28.50       78.61     36.67 o 
   1   8  15      712.33      759.89     48.84 o 
   2   8  15       16.69       39.92     36.00 o 
   3   8  15      528.20      686.50     49.12 o 
   4   8  15       47.81       26.14     37.68 o 
   5   8  15      464.31      462.91     50.02 o 
   6   8  15       11.94       51.13     45.19 o 
   7   8  15      439.18      455.91     57.75 o 
  -7   9  15        0.78       79.84     54.16 o 
  -6   9  15      234.40      260.22     53.40 o 
  -5   9  15        7.59      -28.78     43.68 o 
  -4   9  15      709.61      671.84     55.21 o 
  -3   9  15        1.64      -42.71     42.71 o 
  -2   9  15      455.02      506.64     48.00 o 
  -1   9  15        7.40       45.83     36.20 o 
   0   9  15      560.43      688.36     51.54 o 
   1   9  15        7.16       33.75     32.93 o 
   2   9  15      461.55      534.04     50.60 o 
   3   9  15        1.70       63.56     38.84 o 
   4   9  15      709.16      752.89     55.14 o 
   5   9  15        7.52       75.77     41.30 o 
   6   9  15      237.88      270.99     53.41 o 
   7   9  15        0.78       36.02     48.73 o 
  -6  10  15        4.25      -18.07     48.60 o 
  -5  10  15      340.07      319.79     53.74 o 
  -4  10  15       15.24        2.13     42.99 o 
  -3  10  15      284.32      315.85     49.73 o 
  -2  10  15       11.49      -21.14     38.82 o 
  -1  10  15      495.02      518.66     58.17 o 
   0  10  15       52.05       -8.72     40.60 o 
   1  10  15      495.56      550.76     50.14 o 
   2  10  15       11.79       75.78     41.25 o 
   3  10  15      284.60      312.20     59.01 o 
   4  10  15       14.95      -46.08     46.08 o 
   5  10  15      351.21      406.32     65.15 o 
   6  10  15        4.32       14.05     53.89 o 
  -4  11  15      212.72      162.76     55.35 o 
  -3  11  15        7.19      -24.45     47.73 o 
  -2  11  15      294.37      283.69     56.71 o 
  -1  11  15       11.76       18.32     48.28 o 
   0  11  15      321.92      320.52     60.27 o 
   1  11  15       11.88       70.74     48.12 o 
   2  11  15      290.77      284.26     54.16 o 
   3  11  15        6.97       -1.29     49.27 o 
   4  11  15      218.37      230.33     61.44 o 
   0  12  15        0.60      -57.72     57.72 o 
   0   0  16    10489.82    10647.78    206.97 o 
  -1   1  16     4638.23     4933.02     84.90 o 
   0   1  16       18.50       -1.94     16.44 o 
   1   1  16     4588.74     4659.89     95.69 o 
  -2   2  16     2410.70     2450.26     53.71 o 
  -1   2  16      115.46      135.94     18.70 o 
   0   2  16     2015.39     1895.34     34.97 o 
   1   2  16      115.26      121.17     18.34 o 
   2   2  16     2431.98     2469.17     74.51 o 
  -3   3  16     2573.40     2516.43     68.39 o 
  -2   3  16      399.15      382.48     21.85 o 
  -1   3  16     1136.04     1152.04     28.65 o 
   0   3  16      251.79      279.00     21.86 o 
   1   3  16     1074.77      997.53     32.71 o 
   2   3  16      398.52      447.89     31.37 o 
   3   3  16     2708.17     2933.51     85.06 o 
  -4   4  16     2036.29     1958.17     75.61 o 
  -3   4  16      109.07      118.47     21.69 o 
  -2   4  16      847.15      813.54     29.98 o 
  -1   4  16      167.40      177.73     20.69 o 
   0   4  16     1808.12     1834.99     43.88 o 
   1   4  16      167.12      223.45     24.72 o 
   2   4  16      758.16      781.58     35.34 o 
   3   4  16      109.15       91.23     28.40 o 
   4   4  16     2208.50     2074.25     78.89 o 
  -5   5  16      778.03      848.16     69.25 o 
  -4   5  16       33.07       35.15     33.75 o 
  -3   5  16     1498.40     1618.96     39.12 o 
  -2   5  16       56.49       50.69     21.80 o 
  -1   5  16     1753.05     1643.97     40.84 o 
   0   5  16      167.98      207.23     25.44 o 
   1   5  16     1921.22     1849.55     47.62 o 
   2   5  16       56.19       38.72     36.44 o 
   3   5  16     1402.58     1456.57     58.30 o 
   4   5  16       33.11       70.68     30.57 o 
   5   5  16      712.74      846.92     67.01 o 
  -6   6  16      694.32      703.16     70.22 o 
  -5   6  16        8.53       31.76     30.55 o 
  -4   6  16      947.51      961.33     43.86 o 
  -3   6  16      103.49       91.07     27.77 o 
  -2   6  16     2421.63     2362.83     54.39 o 
  -1   6  16       30.54       -2.67     24.58 o 
   0   6  16      231.17      336.14     30.74 o 
   1   6  16       30.60       56.14     26.71 o 
   2   6  16     2372.48     2365.31     67.03 o 
   3   6  16      103.79      146.02     32.85 o 
   4   6  16      948.12     1010.27     48.53 o 
   5   6  16        8.56      -14.19     33.69 o 
   6   6  16      724.59      959.58     74.46 o 
  -7   7  16      746.08      850.66     87.44 o 
  -6   7  16       20.60       12.32     31.79 o 
  -5   7  16      849.25      979.60     51.53 o 
  -4   7  16       33.18       16.70     34.76 o 
  -3   7  16     1280.31     1421.25     52.06 o 
  -2   7  16      120.32      207.52     37.24 o 
  -1   7  16      571.61      619.84     39.38 o 
   0   7  16      127.22      108.60     31.62 o 
   1   7  16      580.09      683.75     40.06 o 
   2   7  16      120.78      133.22     37.47 o 
   3   7  16     1301.74     1444.01     60.18 o 
   4   7  16       33.12       22.48     31.99 o 
   5   7  16      888.64      988.53     52.87 o 
   6   7  16       20.62       12.28     39.59 o 
   7   7  16      728.72      782.78    100.93 o 
  -8   8  16      540.11      443.79    116.28 o 
  -7   8  16       18.12      -54.88     55.18 o 
  -6   8  16      655.88      737.03     63.85 o 
  -5   8  16       35.27       18.49     37.44 o 
  -4   8  16     1125.37     1175.98     58.10 o 
  -3   8  16        1.74       25.42     35.13 o 
  -2   8  16      583.49      617.87     47.83 o 
  -1   8  16       13.46       64.42     32.25 o 
   0   8  16      743.09      893.95     45.08 o 
   1   8  16       13.51       14.43     34.68 o 
   2   8  16      629.20      745.52     49.06 o 
   3   8  16        1.75       12.55     38.08 o 
   4   8  16     1102.30     1152.52     61.70 o 
   5   8  16       35.38      -22.90     37.90 o 
   6   8  16      624.36      626.78     62.90 o 
   7   8  16       18.09       -9.76     43.47 o 
   8   8  16      561.58      453.16     85.39 o 
  -7   9  16      363.28      301.46     70.35 o 
  -6   9  16        2.36       21.51     52.53 o 
  -5   9  16      722.96      665.22     66.24 o 
  -4   9  16       39.31       23.23     42.43 o 
  -3   9  16      694.77      879.52     59.44 o 
  -2   9  16       91.74      177.78     40.04 o 
  -1   9  16      607.33      698.17     50.61 o 
   0   9  16        2.08       31.23     34.32 o 
   1   9  16      609.78      691.47     50.53 o 
   2   9  16       92.27      115.38     46.01 o 
   3   9  16      678.03      871.69     58.75 o 
   4   9  16       39.04       96.67     60.17 o 
   5   9  16      737.94      841.96     63.87 o 
   6   9  16        2.38      -14.14     45.41 o 
   7   9  16      358.36      272.93     57.71 o 
  -6  10  16      381.13      439.86     64.49 o 
  -5  10  16       19.65       -4.10     48.39 o 
  -4  10  16      526.03      511.71     60.85 o 
  -3  10  16        2.23      -45.21     45.21 o 
  -2  10  16      543.73      505.85     52.66 o 
  -1  10  16        4.28      -50.52     50.52 o 
   0  10  16      479.88      567.68     61.05 o 
   1  10  16        4.40       27.77     40.24 o 
   2  10  16      528.93      545.12     53.30 o 
   3  10  16        2.21       88.05     44.23 o 
   4  10  16      536.88      502.29     64.96 o 
   5  10  16       19.44       -5.15     47.49 o 
   6  10  16      383.23      255.26     67.24 o 
  -3  11  16      299.58      279.79     59.29 o 
  -2  11  16       12.25       48.50     49.88 o 
  -1  11  16      588.34      656.84     72.10 o 
   0  11  16       22.07       47.71     54.52 o 
   1  11  16      592.62      538.19     71.18 o 
   2  11  16       12.11       95.83     59.35 o 
   3  11  16      299.24      318.37     60.93 o 
   0   1  17     7210.87     7122.69     80.94 o 
  -1   2  17     4129.29     4167.28     58.19 o 
   0   2  17        1.30      -19.92     19.92 o 
   1   2  17     4137.76     4089.34     64.98 o 
  -2   3  17     3200.16     3220.33     51.75 o 
  -1   3  17      251.31      236.13     23.32 o 
   0   3  17     1673.58     1665.13     41.98 o 
   1   3  17      250.76      326.52     25.05 o 
   2   3  17     3238.36     3318.40     66.70 o 
  -3   4  17     4240.49     4121.80     75.27 o 
  -2   4  17      972.35      857.62     31.39 o 
  -1   4  17     3764.72     3919.67     63.93 o 
   0   4  17       79.03       45.10     22.92 o 
   1   4  17     3839.78     3888.52     69.98 o 
   2   4  17      971.59      859.44     39.42 o 
   3   4  17     4396.22     4350.69     79.97 o 
  -4   5  17     1945.16     2082.52     70.21 o 
  -3   5  17        2.65       -8.60     24.54 o 
  -2   5  17     5693.02     5551.69     98.22 o 
  -1   5  17       22.17       -9.84     23.89 o 
   0   5  17     3546.99     3388.34     63.89 o 
   1   5  17       22.35        9.66     26.89 o 
   2   5  17     5661.76     5649.89     94.50 o 
   3   5  17        2.61      -12.04     29.73 o 
   4   5  17     1956.62     2070.01     63.17 o 
  -5   6  17     1284.04     1313.63     61.22 o 
  -4   6  17        2.36       30.48     28.98 o 
  -3   6  17     3461.01     3554.97     78.60 o 
  -2   6  17       36.59       30.93     28.21 o 
  -1   6  17     2840.64     2812.08     68.21 o 
   0   6  17        6.90       -0.38     27.93 o 
   1   6  17     2904.83     2980.96     65.37 o 
   2   6  17       36.62       60.54     34.19 o 
   3   6  17     3411.91     3387.09     85.34 o 
   4   6  17        2.37      -32.20     32.20 o 
   5   6  17     1286.90     1374.71     61.90 o 
  -6   7  17      696.46      836.01     52.17 o 
  -5   7  17        9.84      -35.26     35.26 o 
  -4   7  17     1987.26     1930.62     71.39 o 
  -3   7  17       32.92       48.59     32.61 o 
  -2   7  17     2562.65     2621.00     76.94 o 
  -1   7  17       32.54       35.54     28.62 o 
   0   7  17     1602.52     1678.25     52.13 o 
   1   7  17       32.67       23.34     30.76 o 
   2   7  17     2569.35     2586.19     70.39 o 
   3   7  17       32.73       48.34     33.91 o 
   4   7  17     1989.67     2039.42     69.13 o 
   5   7  17        9.84       11.67     36.35 o 
   6   7  17      693.56      844.99     60.03 o 
  -7   8  17      749.61      917.63     85.36 o 
  -6   8  17       20.77       71.17     49.29 o 
  -5   8  17     1269.30     1321.77     66.08 o 
  -4   8  17        4.45        2.55     38.42 o 
  -3   8  17     1617.62     1711.93     84.43 o 
  -2   8  17       23.32       39.11     37.26 o 
  -1   8  17     1582.89     1542.63     60.82 o 
   0   8  17       30.15        0.39     31.74 o 
   1   8  17     1593.45     1663.76     61.03 o 
   2   8  17       23.34       33.20     44.39 o 
   3   8  17     1605.65     1649.12     68.74 o 
   4   8  17        4.42      -38.77     38.77 o 
   5   8  17     1241.22     1238.06     69.84 o 
   6   8  17       20.77       39.45     46.39 o 
   7   8  17      731.94      772.72     67.04 o 
  -6   9  17      740.09      792.23     80.11 o 
  -5   9  17       24.34       42.15     42.45 o 
  -4   9  17      995.99     1053.93     61.94 o 
  -3   9  17        8.36      -10.33     38.00 o 
  -2   9  17      968.42     1106.00     62.33 o 
  -1   9  17       63.98       64.86     37.71 o 
   0   9  17     1276.79     1229.40     58.62 o 
   1   9  17       64.04       76.75     42.68 o 
   2   9  17      959.04     1010.57     64.44 o 
   3   9  17        8.30       26.17     40.80 o 
   4   9  17      984.00     1085.02     68.54 o 
   5   9  17       24.21       29.81     50.11 o 
   6   9  17      733.29      737.30     71.43 o 
  -5  10  17      695.19      691.82     72.79 o 
  -4  10  17       33.64        5.16     47.72 o 
  -3  10  17      793.98      873.08     78.76 o 
  -2  10  17       36.74       53.31     41.27 o 
  -1  10  17      822.98      850.33     58.04 o 
   0  10  17       22.41       63.40     50.71 o 
   1  10  17      817.71      839.42     73.99 o 
   2  10  17       36.75       40.31     46.27 o 
   3  10  17      772.94      698.31     66.85 o 
   4  10  17       33.52       26.17     49.21 o 
   5  10  17      699.52      656.06     76.21 o 
  -2  11  17      503.87      529.47     61.94 o 
  -1  11  17        5.51       31.64     49.52 o 
   0  11  17     1024.02     1024.21     91.43 o 
   1  11  17        5.49      -21.15     59.26 o 
   2  11  17      498.85      478.92     78.35 o 
   0   0  18    11891.83    11482.41    250.03 o 
  -1   1  18     7280.12     7150.33    120.42 o 
   0   1  18        0.16       -9.59     19.40 o 
   1   1  18     7249.45     6947.56    119.95 o 
  -2   2  18     3365.04     3229.14     72.63 o 
  -1   2  18      123.95      152.35     22.84 o 
   0   2  18     4906.04     4713.02     81.43 o 
   1   2  18      123.98      103.20     23.88 o 
   2   2  18     3315.76     3417.15    116.96 o 
  -3   3  18     2171.85     2173.67     72.34 o 
  -2   3  18      568.15      556.37     29.00 o 
  -1   3  18     4148.37     4179.78     69.83 o 
   0   3  18       25.29       49.55     21.66 o 
   1   3  18     4030.19     4175.47     80.67 o 
   2   3  18      568.36      628.47     37.38 o 
   3   3  18     2157.43     2139.72     83.77 o 
  -4   4  18     2224.71     2275.05     94.89 o 
  -3   4  18      185.52      180.23     28.98 o 
  -2   4  18     8130.67     8233.94    140.66 o 
  -1   4  18      141.27      174.84     27.80 o 
   0   4  18     1471.09     1416.14     42.06 o 
   1   4  18      141.57      178.80     29.33 o 
   2   4  18     8058.37     8333.57    128.81 o 
   3   4  18      185.42      196.84     31.47 o 
   4   4  18     2218.21     2410.44     87.97 o 
  -5   5  18     1424.33     1585.24     91.80 o 
  -4   5  18      125.20      114.44     36.56 o 
  -3   5  18     4970.58     5228.83    100.76 o 
  -2   5  18      172.26      167.03     33.80 o 
  -1   5  18     4853.09     4916.61     87.82 o 
   0   5  18      110.49      129.68     28.36 o 
   1   5  18     4871.09     4924.95     98.68 o 
   2   5  18      172.41      213.77     35.95 o 
   3   5  18     4927.53     5149.23     97.84 o 
   4   5  18      125.16      122.01     34.78 o 
   5   5  18     1418.22     1515.57     91.77 o 
  -6   6  18     1007.47     1284.02     79.30 o 
  -5   6  18        3.09       28.74     35.10 o 
  -4   6  18     2285.07     2358.32     72.49 o 
  -3   6  18        6.27      -23.73     30.20 o 
  -2   6  18     3461.97     3653.14     99.40 o 
  -1   6  18      139.31      105.73     32.02 o 
   0   6  18     3806.51     4222.37     88.29 o 
   1   6  18      139.28      158.45     30.84 o 
   2   6  18     3427.10     3495.49     83.14 o 
   3   6  18        6.26       71.16     33.72 o 
   4   6  18     2259.02     2379.68     78.08 o 
   5   6  18        3.08       17.81     36.81 o 
   6   6  18     1048.71     1108.28     95.77 o 
  -7   7  18      577.52      762.35    126.50 o 
  -6   7  18       27.11       16.92     39.50 o 
  -5   7  18     1662.57     1718.01     78.22 o 
  -4   7  18       27.83       39.01     34.26 o 
  -3   7  18     3180.83     3412.88     96.87 o 
  -2   7  18       24.35        3.69     36.32 o 
  -1   7  18     2152.25     2367.20     85.11 o 
   0   7  18        0.87       26.75     30.99 o 
   1   7  18     2117.42     2158.62     64.74 o 
   2   7  18       24.42       -5.65     35.21 o 
   3   7  18     3179.49     3420.46     95.91 o 
   4   7  18       27.77      -20.24     36.54 o 
   5   7  18     1679.83     1891.19     74.56 o 
   6   7  18       27.09       41.79     44.91 o 
   7   7  18      573.47      604.96     84.34 o 
  -7   8  18        5.21      -75.99     90.56 o 
  -6   8  18     1108.16     1257.51     77.17 o 
  -5   8  18       39.82       78.43     44.58 o 
  -4   8  18     1754.00     1851.30     88.07 o 
  -3   8  18        5.11       -6.64     34.06 o 
  -2   8  18     2209.18     2249.39     72.28 o 
  -1   8  18       37.55       29.38     32.60 o 
   0   8  18     1515.11     1605.94     67.30 o 
   1   8  18       37.48       28.79     36.59 o 
   2   8  18     2256.56     2376.52     75.90 o 
   3   8  18        5.17      -29.96     39.49 o 
   4   8  18     1750.85     1729.31     77.37 o 
   5   8  18       39.79       -5.08     46.99 o 
   6   8  18     1107.17     1069.98     81.57 o 
   7   8  18        5.19       16.56     49.14 o 
  -6   9  18       10.74       68.03     54.51 o 
  -5   9  18     1093.39     1192.97     80.18 o 
  -4   9  18       22.50       51.14     44.66 o 
  -3   9  18     1084.91     1161.54     64.66 o 
  -2   9  18       20.52      -15.37     40.57 o 
  -1   9  18     1480.48     1618.38     69.79 o 
   0   9  18        0.16       31.67     39.38 o 
   1   9  18     1488.54     1661.46     89.74 o 
   2   9  18       20.46       48.43     40.96 o 
   3   9  18     1084.08     1134.16     66.16 o 
   4   9  18       22.48       52.13     46.29 o 
   5   9  18     1113.86     1179.12     77.47 o 
   6   9  18       10.75      -23.58     55.38 o 
  -4  10  18     1147.62     1040.93     98.88 o 
  -3  10  18       12.13       58.31     48.96 o 
  -2  10  18      707.15      718.31     61.84 o 
  -1  10  18       40.93       53.26     46.04 o 
   0  10  18     1397.50     1364.08    100.05 o 
   1  10  18       40.90      -18.16     57.77 o 
   2  10  18      704.50      618.73     65.13 o 
   3  10  18       12.23       30.78     52.42 o 
   4  10  18     1154.69     1135.24     88.65 o 
   0   1  19     9278.67     8860.60    111.42 o 
  -1   2  19     3390.45     3028.24     63.58 o 
   0   2  19      102.46       77.11     24.46 o 
   1   2  19     3355.04     3144.55     63.74 o 
  -2   3  19     2913.11     2902.01     64.84 o 
  -1   3  19      435.39      409.53     34.36 o 
   0   3  19     2073.78     1982.46     45.46 o 
   1   3  19      435.81      461.84     33.68 o 
   2   3  19     2943.30     2859.32     70.32 o 
  -3   4  19     2551.75     2489.98     67.05 o 
  -2   4  19      392.45      398.72     37.68 o 
  -1   4  19     2778.15     2698.20     65.93 o 
   0   4  19       88.78      119.93     27.64 o 
   1   4  19     2715.28     2623.90     70.86 o 
   2   4  19      392.84      404.58     35.37 o 
   3   4  19     2546.20     2508.24     65.97 o 
  -4   5  19     1668.88     1611.60     64.29 o 
  -3   5  19       51.20        9.70     32.52 o 
  -2   5  19     4537.67     4647.84    101.01 o 
  -1   5  19        0.24      -16.83     27.08 o 
   0   5  19     1216.97     1179.28     48.47 o 
   1   5  19        0.22       49.54     31.22 o 
   2   5  19     4595.66     4524.26    102.64 o 
   3   5  19       51.01       65.08     35.48 o 
   4   5  19     1694.97     1818.67     55.22 o 
  -5   6  19     1105.33     1194.31     56.34 o 
  -4   6  19       15.17       28.57     33.68 o 
  -3   6  19     2402.98     2476.37     73.79 o 
  -2   6  19       42.55       93.24     33.73 o 
  -1   6  19     2171.59     2159.68     69.47 o 
   0   6  19       13.76       88.13     33.94 o 
   1   6  19     2142.82     2134.24     61.34 o 
   2   6  19       42.43       48.61     33.94 o 
   3   6  19     2419.86     2323.88     68.03 o 
   4   6  19       15.09       15.07     36.37 o 
   5   6  19     1116.76     1321.23     65.99 o 
  -6   7  19      803.02      910.81     69.27 o 
  -5   7  19       55.77       67.91     38.66 o 
  -4   7  19     2142.83     2215.67     76.96 o 
  -3   7  19        2.94      -17.49     33.77 o 
  -2   7  19     1632.20     1659.20     65.66 o 
  -1   7  19       89.53       47.19     37.17 o 
   0   7  19      938.81     1035.69     53.79 o 
   1   7  19       89.35       93.76     35.54 o 
   2   7  19     1621.90     1680.31     58.97 o 
   3   7  19        2.96      -12.84     39.16 o 
   4   7  19     2120.48     2136.54     77.05 o 
   5   7  19       55.65       90.36     41.77 o 
   6   7  19      795.63      910.23     73.48 o 
  -6   8  19       11.44       30.62     53.74 o 
  -5   8  19     1188.74     1347.82     70.48 o 
  -4   8  19       10.28      -20.97     38.51 o 
  -3   8  19     1555.47     1598.20     67.17 o 
  -2   8  19       51.85       69.18     36.52 o 
  -1   8  19     1019.73     1105.09     60.73 o 
   0   8  19        1.10       28.62     39.02 o 
   1   8  19     1021.10     1104.12     59.77 o 
   2   8  19       51.76       37.18     40.80 o 
   3   8  19     1563.08     1577.91     73.00 o 
   4   8  19       10.28       28.95     45.58 o 
   5   8  19     1192.00     1102.72     72.11 o 
   6   8  19       11.41       77.08     53.06 o 
  -5   9  19       12.64       28.13     48.58 o 
  -4   9  19      960.76      936.39     68.62 o 
  -3   9  19        4.44       38.13     44.34 o 
  -2   9  19      846.26      977.37     62.16 o 
  -1   9  19       89.83       51.62     47.65 o 
   0   9  19     1250.77     1333.36     76.07 o 
   1   9  19       89.48       94.97     42.60 o 
   2   9  19      862.17      904.07     73.08 o 
   3   9  19        4.53       11.58     45.79 o 
   4   9  19      952.72     1116.74     73.59 o 
   5   9  19       12.74      -53.58     53.58 o 
  -3  10  19      696.35      830.05     89.09 o 
  -2  10  19        3.89       11.35     50.98 o 
  -1  10  19      701.19      767.76     65.27 o 
   0  10  19        1.29       48.69     54.12 o 
   1  10  19      709.64      656.90    103.04 o 
   2  10  19        3.82       74.77     62.81 o 
   3  10  19      696.22      611.41     95.68 o 
   0   0  20     6411.07     5717.63    216.94 o 
  -1   1  20     2125.53     1959.00     78.54 o 
   0   1  20       74.23       57.92     26.54 o 
   1   1  20     2008.59     1788.36     77.78 o 
  -2   2  20      882.34      830.93     61.26 o 
  -1   2  20       53.90       74.52     30.06 o 
   0   2  20     1132.63     1041.88     40.41 o 
   1   2  20       53.96       78.32     28.38 o 
   2   2  20      966.46      933.55     61.89 o 
  -3   3  20     1471.35     1550.60     75.60 o 
  -2   3  20      130.04      124.24     32.30 o 
  -1   3  20     1010.65     1009.24     47.13 o 
   0   3  20        1.77       33.23     29.78 o 
   1   3  20     1033.59     1035.02     43.95 o 
   2   3  20      130.28       62.03     31.78 o 
   3   3  20     1444.50     1296.39     82.84 o 
  -4   4  20      982.19      955.05     76.45 o 
  -3   4  20       48.80       28.36     35.45 o 
  -2   4  20     1516.42     1458.05     59.81 o 
  -1   4  20      401.67      435.12     39.58 o 
   0   4  20      711.96      797.42     43.49 o 
   1   4  20      401.93      447.31     41.19 o 
   2   4  20     1502.77     1462.25     59.09 o 
   3   4  20       48.98      130.30     32.74 o 
   4   4  20      988.62     1083.52     67.05 o 
  -5   5  20      300.69      338.12     66.92 o 
  -4   5  20       63.43       65.67     37.54 o 
  -3   5  20     1557.15     1458.56     59.20 o 
  -2   5  20        3.37      -15.63     32.64 o 
  -1   5  20     1419.19     1374.16     55.41 o 
   0   5  20       53.43       63.44     34.87 o 
   1   5  20     1407.59     1432.13     59.77 o 
   2   5  20        3.45       -7.96     36.74 o 
   3   5  20     1635.77     1581.73     62.73 o 
   4   5  20       63.53       97.18     38.14 o 
   5   5  20      269.61      333.45     63.98 o 
  -6   6  20      225.61      295.23     73.11 o 
  -5   6  20       15.28       14.68     40.61 o 
  -4   6  20      682.75      698.92     53.11 o 
  -3   6  20       59.23       50.40     35.98 o 
  -2   6  20     1798.59     1783.43     63.98 o 
  -1   6  20       59.12       89.23     36.86 o 
   0   6  20      847.63      928.99     48.57 o 
   1   6  20       59.11       67.76     36.11 o 
   2   6  20     1793.64     1680.34     63.16 o 
   3   6  20       59.21       50.66     35.74 o 
   4   6  20      703.72      751.67     48.94 o 
   5   6  20       15.23       15.01     47.75 o 
   6   6  20      205.20      390.19     73.45 o 
  -7   7  20      309.08      333.85    132.65 o 
  -6   7  20       15.24       72.35     55.64 o 
  -5   7  20      424.23      496.56     56.08 o 
  -4   7  20       11.31       21.55     35.41 o 
  -3   7  20     1103.94     1185.10     60.86 o 
  -2   7  20       17.28       38.04     37.24 o 
  -1   7  20      562.88      670.23     51.93 o 
   0   7  20        3.41       -4.04     37.49 o 
   1   7  20      544.77      618.62     47.97 o 
   2   7  20       17.03       22.00     34.86 o 
   3   7  20     1068.99     1016.35     56.08 o 
   4   7  20       11.17      -24.38     37.26 o 
   5   7  20      421.68      446.71     57.97 o 
   6   7  20       15.25      -48.78     48.78 o 
   7   7  20      309.89      272.94     77.44 o 
  -5   8  20        4.56       25.93     46.41 o 
  -4   8  20      719.55      824.73     58.56 o 
  -3   8  20       31.85       17.43     40.30 o 
  -2   8  20      425.47      390.51     52.41 o 
  -1   8  20       57.06       76.44     40.76 o 
   0   8  20      493.24      594.97     58.01 o 
   1   8  20       56.66       33.07     39.95 o 
   2   8  20      434.65      557.85     50.44 o 
   3   8  20       32.18      -19.27     38.52 o 
   4   8  20      690.87      630.78     59.15 o 
   5   8  20        4.59       -6.63     46.58 o 
  -4   9  20       39.12       21.87     52.65 o 
  -3   9  20      318.78      281.36     54.86 o 
  -2   9  20       34.14      -29.87     45.86 o 
  -1   9  20      451.41      492.70     62.46 o 
   0   9  20        0.86      -16.92     42.90 o 
   1   9  20      443.75      396.88     63.62 o 
   2   9  20       33.84       99.57     44.79 o 
   3   9  20      323.96      239.46     59.31 o 
   4   9  20       39.44      161.29     57.73 o 
   0   1  21      732.90      694.07     44.92 o 
  -1   2  21       88.58       67.41     32.83 o 
   0   2  21        1.68       -5.40     27.85 o 
   1   2  21       78.23       96.28     30.75 o 
  -2   3  21      147.74      202.15     33.97 o 
  -1   3  21       99.93       88.45     34.00 o 
   0   3  21      135.60      142.94     34.74 o 
   1   3  21      100.15      151.60     35.90 o 
   2   3  21      132.43      104.99     36.77 o 
  -3   4  21      423.77      459.44     42.59 o 
  -2   4  21      111.53       88.04     36.38 o 
  -1   4  21      113.55      108.17     35.92 o 
   0   4  21       15.55       -3.12     31.45 o 
   1   4  21      110.38      103.99     34.87 o 
   2   4  21      111.96      139.73     38.22 o 
   3   4  21      410.69      480.26     44.40 o 
  -4   5  21       62.04       80.35     39.78 o 
  -3   5  21        5.29        3.83     32.59 o 
  -2   5  21      266.67      347.53     40.21 o 
  -1   5  21       80.08       89.56     35.40 o 
   0   5  21      297.07      254.44     38.86 o 
   1   5  21       80.25       48.90     37.56 o 
   2   5  21      260.96      258.86     42.16 o 
   3   5  21        5.34      -35.75     35.75 o 
   4   5  21       75.01       84.03     35.84 o 
  -5   6  21       36.45       79.00     42.81 o 
  -4   6  21       10.08       -6.10     40.82 o 
  -3   6  21      459.07      430.21     45.56 o 
  -2   6  21       30.02       72.06     37.12 o 
  -1   6  21      235.24      219.34     40.84 o 
   0   6  21        3.36       -8.10     36.72 o 
   1   6  21      224.97      174.27     40.15 o 
   2   6  21       29.82       64.68     39.41 o 
   3   6  21      476.86      481.57     46.26 o 
   4   6  21       10.18       44.72     37.29 o 
   5   6  21       26.03       63.18     45.13 o 
  -6   7  21       63.71       41.09     61.93 o 
  -5   7  21       18.34       32.37     53.37 o 
  -4   7  21      175.21      162.17     49.71 o 
  -3   7  21       29.06      -16.53     39.42 o 
  -2   7  21      249.04      236.25     46.45 o 
  -1   7  21       37.07       19.12     40.25 o 
   0   7  21       64.84       16.98     37.94 o 
   1   7  21       36.87       89.33     37.24 o 
   2   7  21      236.48      308.12     44.17 o 
   3   7  21       29.05       34.97     38.54 o 
   4   7  21      174.78      211.71     46.98 o 
   5   7  21       18.25       47.33     48.18 o 
   6   7  21       71.72       90.33     52.63 o 
  -4   8  21       23.49       50.31     51.01 o 
  -3   8  21      126.18      125.10     51.77 o 
  -2   8  21       35.89      108.59     45.59 o 
  -1   8  21       61.98      -20.03     42.70 o 
   0   8  21       24.99       51.75     43.91 o 
   1   8  21       66.58       86.97     40.73 o 
   2   8  21       35.58       42.25     42.46 o 
   3   8  21      121.57       80.18     48.94 o 
   4   8  21       23.71      -43.69     47.98 o 
  -2   9  21       70.45      167.72     55.01 o 
  -1   9  21       13.76       57.38     49.51 o 
   0   9  21       39.73       -1.19     49.78 o 
   1   9  21       13.63       16.85     48.87 o 
   2   9  21       78.52       90.57     51.77 o 
   0   0  22      481.55      459.01     82.10 o 
  -1   1  22       64.00      150.12     50.71 o 
   0   1  22        8.47       32.79     31.60 o 
   1   1  22       65.22      133.34     53.29 o 
  -2   2  22       16.04      -29.89     46.93 o 
  -1   2  22       17.78       53.96     35.52 o 
   0   2  22       22.24       11.20     32.30 o 
   1   2  22       17.87       35.11     30.30 o 
   2   2  22       15.47       42.03     46.64 o 
  -3   3  22        3.82       42.41     45.91 o 
  -2   3  22       44.46       70.38     33.09 o 
  -1   3  22       14.87      -11.92     34.69 o 
   0   3  22        0.00      -34.87     34.87 o 
   1   3  22       14.11        8.11     29.98 o 
   2   3  22       44.45       30.80     33.91 o 
   3   3  22        3.47       61.90     50.60 o 
  -4   4  22       98.21       29.42     55.51 o 
  -3   4  22       37.95       65.87     35.56 o 
  -2   4  22       16.09       81.13     36.81 o 
  -1   4  22       25.28       19.05     35.18 o 
   0   4  22        9.28       22.56     35.32 o 
   1   4  22       25.30       55.96     36.85 o 
   2   4  22       15.45       32.34     37.81 o 
   3   4  22       38.04       40.73     37.01 o 
   4   4  22       99.74       73.98     52.48 o 
  -5   5  22       62.11      -44.05     60.67 o 
  -4   5  22       10.46      -18.81     38.16 o 
  -3   5  22       30.82       20.85     36.95 o 
  -2   5  22       36.78      111.71     37.72 o 
  -1   5  22       33.45       -4.02     35.30 o 
   0   5  22        0.27       12.14     37.65 o 
   1   5  22       34.44      -31.64     36.46 o 
   2   5  22       36.98       65.95     43.86 o 
   3   5  22       31.31       24.87     38.04 o 
   4   5  22       10.40      -32.98     36.32 o 
   5   5  22       61.38       13.02     56.92 o 
  -6   6  22       23.70       65.32     68.49 o 
  -5   6  22        4.23      -41.67     44.39 o 
  -4   6  22       16.07       10.51     40.24 o 
  -3   6  22       86.77      119.93     38.76 o 
  -2   6  22       19.06       40.90     35.89 o 
  -1   6  22       25.18      -11.00     37.21 o 
   0   6  22        1.83      -38.40     39.69 o 
   1   6  22       25.18        4.63     35.32 o 
   2   6  22       18.17       -7.69     44.42 o 
   3   6  22       86.68       45.70     45.37 o 
   4   6  22       16.23       12.13     37.11 o 
   5   6  22        4.25       -2.56     43.56 o 
   6   6  22       24.23       72.78     77.53 o 
  -5   7  22       22.80       47.18     51.59 o 
  -4   7  22        6.85       28.36     46.83 o 
  -3   7  22       91.41       86.10     46.21 o 
  -2   7  22       55.33       -5.24     41.22 o 
  -1   7  22       24.25       51.95     42.13 o 
   0   7  22        3.05       16.28     40.93 o 
   1   7  22       23.45       71.23     42.14 o 
   2   7  22       54.87       24.78     38.55 o 
   3   7  22       92.37      105.62     46.48 o 
   4   7  22        6.92        2.15     43.08 o 
   5   7  22       22.01       17.45     52.82 o 
  -3   8  22        6.14       24.36     45.76 o 
  -2   8  22        0.71       85.63     45.97 o 
  -1   8  22        2.50       32.27     43.62 o 
   0   8  22       34.80       18.17     43.38 o 
   1   8  22        2.45       24.71     47.64 o 
   2   8  22        0.80        4.34     48.60 o 
   3   8  22        5.97       -9.34     44.41 o 
   0   1  23      369.23      330.18     41.92 o 
  -1   2  23      375.79      418.44     50.76 o 
   0   2  23        0.42       56.23     35.98 o 
   1   2  23      375.19      321.04     40.25 o 
  -2   3  23      358.10      332.01     41.97 o 
  -1   3  23       17.36       49.55     34.31 o 
   0   3  23      565.20      538.16     44.41 o 
   1   3  23       17.40      -14.43     33.56 o 
   2   3  23      365.76      297.89     46.34 o 
  -3   4  23      263.74      180.86     40.32 o 
  -2   4  23        7.49       17.31     36.30 o 
  -1   4  23      246.09      166.41     41.02 o 
   0   4  23        0.09      -25.83     38.44 o 
   1   4  23      242.74      253.66     40.77 o 
   2   4  23        7.50      -25.94     37.62 o 
   3   4  23      253.16      199.19     44.66 o 
  -4   5  23      178.47      190.19     49.55 o 
  -3   5  23        2.55       -8.90     40.08 o 
  -2   5  23      339.53      298.74     43.39 o 
  -1   5  23       12.81       28.82     36.98 o 
   0   5  23      153.49      166.96     43.29 o 
   1   5  23       12.83       15.74     39.19 o 
   2   5  23      338.09      223.88     47.79 o 
   3   5  23        2.51       -6.83     38.82 o 
   4   5  23      175.53      128.47     45.42 o 
  -5   6  23      230.68      142.10     52.89 o 
  -4   6  23        0.92       33.46     48.76 o 
  -3   6  23      134.05      118.09     47.02 o 
  -2   6  23        4.93       27.25     41.64 o 
  -1   6  23      282.71      220.21     47.20 o 
   0   6  23       19.68       65.08     39.63 o 
   1   6  23      287.56      278.16     46.53 o 
   2   6  23        5.01       18.30     42.42 o 
   3   6  23      141.07      127.33     49.41 o 
   4   6  23        0.91       19.09     44.97 o 
   5   6  23      228.83      172.73     54.52 o 
  -3   7  23        6.35      -24.22     44.15 o 
  -2   7  23       53.76       85.39     44.47 o 
  -1   7  23       17.05       26.10     44.80 o 
   0   7  23      214.95      231.39     51.13 o 
   1   7  23       16.93       48.68     44.15 o 
   2   7  23       52.62       19.60     46.12 o 
   3   7  23        6.20       -9.33     42.06 o 
   0   8  23       20.69       -0.16     45.64 o 
   0   0  24     1258.26      904.05    175.24 o 
  -1   1  24      623.96      708.35     80.62 o 
   0   1  24       50.07       83.80     40.26 o 
   1   1  24      636.45      636.90     67.86 o 
  -2   2  24      612.97      628.90     63.96 o 
  -1   2  24       13.70       13.22     35.29 o 
   0   2  24      469.46      504.34     43.10 o 
   1   2  24       13.73        3.30     41.66 o 
   2   2  24      616.22      594.93     77.97 o 
  -3   3  24      443.33      228.18     59.10 o 
  -2   3  24       24.14      -23.17     37.96 o 
  -1   3  24      576.23      514.70     48.97 o 
   0   3  24       21.27       30.65     36.97 o 
   1   3  24      593.64      529.81     48.55 o 
   2   3  24       24.14       -2.67     41.87 o 
   3   3  24      429.30      354.79     72.76 o 
  -4   4  24      526.40      556.26     79.41 o 
  -3   4  24        6.52      -16.06     40.34 o 
  -2   4  24      364.22      263.08     47.21 o 
  -1   4  24        7.68      -17.75     35.98 o 
   0   4  24      524.74      564.19     57.13 o 
   1   4  24        7.71      -38.95     43.10 o 
   2   4  24      357.85      337.56     48.57 o 
   3   4  24        6.49      -39.05     42.95 o 
   4   4  24      510.76      420.68     79.70 o 
  -5   5  24      238.89      211.57     82.25 o 
  -4   5  24        1.45       23.22     50.73 o 
  -3   5  24      466.55      353.18     54.12 o 
  -2   5  24        4.61       30.84     44.09 o 
  -1   5  24      343.43      321.10     49.42 o 
   0   5  24       33.53       11.33     40.23 o 
   1   5  24      341.80      339.46     53.46 o 
   2   5  24        4.65       63.73     43.90 o 
   3   5  24      468.33      448.83     58.21 o 
   4   5  24        1.44       73.52     44.97 o 
   5   5  24      225.54      163.03     76.55 o 
  -4   6  24      292.64      231.94     62.74 o 
  -3   6  24        0.82       53.62     46.80 o 
  -2   6  24      326.67      282.42     52.70 o 
  -1   6  24        8.25       33.87     41.69 o 
   0   6  24      454.70      406.18     54.48 o 
   1   6  24        8.22       64.39     44.73 o 
   2   6  24      332.93      228.32     54.37 o 
   3   6  24        0.85       63.19     52.73 o 
   4   6  24      302.15      270.49     58.36 o 
  -1   7  24      313.00      277.14     54.56 o 
   0   7  24        8.22       11.28     47.80 o 
   1   7  24      299.87      285.54     53.96 o 
   0   1  25     1260.90     1180.26     76.52 o 
  -1   2  25      826.17      852.06     58.73 o 
   0   2  25       39.07       -8.61     42.31 o 
   1   2  25      849.99      760.38     58.03 o 
  -2   3  25      677.52      695.55     58.99 o 
  -1   3  25        2.85       15.10     40.26 o 
   0   3  25      735.98      874.92     62.56 o 
   1   3  25        2.80       31.92     42.21 o 
   2   3  25      676.61      500.37     55.67 o 
  -3   4  25      718.88      577.52     62.05 o 
  -2   4  25       28.20       23.07     41.85 o 
  -1   4  25      698.02      702.52     59.49 o 
   0   4  25       57.30       72.88     44.43 o 
   1   4  25      716.50      666.55     62.58 o 
   2   4  25       28.26      108.02     49.63 o 
   3   4  25      704.19      517.87     63.68 o 
  -3   5  25        1.41       43.43     47.60 o 
  -2   5  25      460.61      444.24     61.49 o 
  -1   5  25       11.00      -16.11     45.65 o 
   0   5  25      673.38      640.11     60.08 o 
   1   5  25       10.95       13.33     41.86 o 
   2   5  25      474.15      369.04     64.01 o 
   3   5  25        1.39      117.93     54.45 o 
  -1   6  25      587.73      500.29     61.75 o 
   0   6  25        8.71       24.55     48.47 o 
   1   6  25      567.47      522.63     58.21 o 
   0   0  26     1789.80     1435.74    210.13 o 
  -1   1  26     1679.02     1315.11    124.37 o 
   0   1  26       28.04       39.77     53.03 o 
   1   1  26     1729.41     1503.18    139.08 o 
  -2   2  26     1121.91     1106.47     94.76 o 
  -1   2  26       18.87       10.41     43.98 o 
   0   2  26     1499.15     1277.43     96.42 o 
   1   2  26       18.91       80.04     72.71 o 
   2   2  26     1108.55      895.93    120.02 o 
  -3   3  26     1248.41     1293.38    120.47 o 
  -2   3  26        9.12       13.24     49.84 o 
  -1   3  26     1159.00     1020.72     69.81 o 
   0   3  26       28.83       64.08     51.99 o 
   1   3  26     1159.04     1082.54     79.03 o 
   2   3  26        9.20       38.79     50.28 o 
   3   3  26     1215.04      880.59    106.13 o 
  -3   4  26        2.33      -61.16     61.16 o 
  -2   4  26     1064.31     1046.42     85.09 o 
  -1   4  26       38.34       49.23     47.07 o 
   0   4  26     1131.86     1148.05     74.96 o 
   1   4  26       38.29       92.37     58.02 o 
   2   4  26     1083.51      803.46     93.17 o 
   3   4  26        2.29      -46.02     55.83 o 
  -1   5  26     1048.66     1110.55     95.18 o 
   0   5  26        0.17        4.27     46.47 o 
   1   5  26     1024.49      951.66     86.67 o 
   0   1  27     1721.08     1491.74    101.12 o 
  -1   2  27     1350.60     1088.06     69.95 o 
   0   2  27        2.95      -10.28     50.87 o 
   1   2  27     1355.43     1266.92    123.67 o 
  -1   3  27        0.67       -7.45     49.37 o 
   0   3  27     1082.94      879.73     87.86 o 
   1   3  27        0.69       56.12     56.87 o 
                                                 
